# Supplementary material for: A Minimal Connected Network of Transcription Factors Regulated in Human Tumors and Its Application to the Quest for Universal Cancer Biomarkers
Source: PLoS One. 2012 Jun 25;7(6):e39666. doi: 10.1371/journal.pone.0039666 (PMC3382591; doi:10.1371/journal.pone.0039666)
Supplement: File S1 — Enrichment analysis of the top 10 MCN TF target genes (XLS) [file pone.0039666.s003.xls]

## Sheet: DAVID GENETIC_ASSOCIATION_DB_DISEASE
Category	Term	Count	%	PValue	Genes	List Total	Pop Hits	Pop Total	Fold Enrichment	Bonferroni	Benjamini	FDR
GENETIC_ASSOCIATION_DB_DISEASE	colorectal cancer	71	8.26542	7.10398e-18	PPARD, HRAS, PTGS2, MMP9, PPARG, FASLG, MMP3, CXCL12, MMP2, PTEN, CTNNB1, MTHFD1, CDKN2A, CDKN2B, APOE, CYP7A1, SERPINE1, PIK3CA, IL1B, NOS2, FAS, INSR, EGFR, ICAM1, ESR1, TP53, UGT1A, GSTT2, POLB, RB1, TNFRSF10A, UGT1A10, CCND1, NME2, XPC, HIF1A, NME1, VEGFA, PLA2G2A, MDM2, MAPRE2, CTSB, GSTP1, DCC, CAV1, CYP1B1, CCL2, TNF, CHEK1, RRM2B, CX3CL1, MYCL1, TYMS, MTHFR, UGT1A3, APEX1, CYP19A1, IL4, S…	378	201	3028	2.82961	1.81222e-14	1.81222e-14	1.25609e-14
GENETIC_ASSOCIATION_DB_DISEASE	bladder cancer	43	5.00582	1.66915e-14	HRAS, NBN, FGFR4, CYP1B1, TNF, MMP9, ERBB2, MMP8, PPARG, FASLG, MMP3, MMP2, TGFB1, TYMS, MTHFR, CDKN2A, IL1B, NOS2, FAS, APEX1, ARL6IP5, IL4, SHMT1, IL6, IL8, TP53, POLB, RAD51, CYBA, CCND1, CDKN1A, XPC, RGS2, POLD1, VEGFA, PCNA, MPO, MDM2, PARP3, PARP1, PLAU, GSTP1, IL2	378	98	3028	3.51485	4.24827e-11	2.12413e-11	2.94431e-11
GENETIC_ASSOCIATION_DB_DISEASE	lung cancer	55	6.40279	2.8271e-12	HRAS, NBN, PTGS2, MMP9, PPARG, FASLG, MMP3, MMP2, CXCL12, MTHFD1, CDKN2A, CASP9, HMOX1, PIK3CA, IL1B, FAS, EGFR, ICAM1, TP53, POLB, MBD4, MBD1, UGT1A10, CCND1, XPC, VEGFA, RRM1, DDB2, MDM2, GSTP1, FGFR4, CYP1B1, ERBB2, RRM2B, MYCL1, TYMS, MTHFR, UGT1A3, APEX1, SFTPB, HSPA8, FN1, MUC1, SHMT1, IL6, IL8, BRCA2, ABCB1, ATR, TP73, CDKN1A, RGS2, PCNA, MPO, PARP1, IGFBP3	378	167	3028	2.63822	7.21186e-09	2.40395e-09	4.9987e-09
GENETIC_ASSOCIATION_DB_DISEASE	breast cancer	77	8.96391	5.49774e-12	NBN, HRAS, PTGS2, MMP9, PPARG, FASLG, PTTG1, MMP3, CXCL12, MMP2, PTEN, TGFB1, TGFB2, MTHFD1, CDKN2A, APOE, SERPINE1, PIK3CA, IL1B, FAS, SRD5A2, INSR, MYC, PRL, EGFR, PPP2R1B, AR, ESR1, TP53, POLB, RB1, RAD51, TNFRSF10A, UGT1A10, SSTR2, CCND1, NME2, XPC, NCOA3, NME1, VEGFA, MDM2, GSTP1, GC, FGFR4, CYP1B1, TNF, ERBB2, MYCL1, TYMS, IGF1R, MTHFR, UGT1A3, MAP3K1, HLA-DPB1, APEX1, CYP19A1, SHMT1, IL6, …	378	286	3028	2.1567	1.40247e-08	3.50617e-09	9.72081e-09
GENETIC_ASSOCIATION_DB_DISEASE	ovarian cancer	36	4.19092	8.16596e-12	CYP1B1, MMP9, ERBB2, FASLG, MMP3, PTEN, CALCA, CCNE1, CDKN2A, CDKN2B, UGT1A3, IL1B, HSPE1, FAS, IL6, MSH2, PHB, GALT, TP53, BRCA2, ABCB1, CDK6, RB1, CDK4, BRCA1, RAD51, TNFRSF10A, UGT1A10, CDKN1A, CCND1, NCOA3, CCND2, VEGFA, MPO, ABCC1, ABCC2, GSTP1	378	84	3028	3.43311	2.08312e-08	4.16625e-09	1.44386e-08
GENETIC_ASSOCIATION_DB_DISEASE	esophageal cancer	27	3.14319	9.05194e-11	PTGS2, FASLG, MMP2, MYCL1, TYMS, MTHFR, BCL2, FAS, EGFR, SHMT1, ICAM1, AR, TP53, BRCA2, ABCB1, MBD4, RB1, TP73, CDKN1A, CCND1, HIF1A, XPC, MDM2, MPO, IRF3, PARP1, GSTP1	378	54	3028	4.00529	2.30915e-07	3.84859e-08	1.60052e-07
GENETIC_ASSOCIATION_DB_DISEASE	stomach cancer	34	3.95809	1.24809e-08	NBN, TNF, PTGS2, MMP9, PGC, ERBB2, MMP2, TGFB1, CTNNB1, MTHFD1, MYCL1, TYMS, MTHFR, CDKN2A, IL1B, NOS2, FAS, MYC, IL4, EGFR, IL6, IL8, MSH2, TP53, ABCB1, RAD51, TNFRSF10A, CDKN1A, CCND1, VEGFA, MPO, MDM2, GSTP1, IL2	378	96	3028	2.83708	3.18383e-05	4.54839e-06	2.20682e-05
GENETIC_ASSOCIATION_DB_DISEASE	melanoma	24	2.79395	7.62635e-08	EGFR, IL4, FGFR4, IL6, NBN, IL8, MMP9, TP53, FASLG, CDK4, TGFB1, NRAS, CDKN1A, CDKN2A, XPC, CDKN2B, HMOX1, CSDE1, IL1B, APAF1, FAS, NOS2, APEX1, IL2	378	57	3028	3.37288	0.000194529	2.43182e-05	0.000134846
GENETIC_ASSOCIATION_DB_DISEASE	multiple sclerosis	44	5.12224	4.22833e-07	GC, CCL3, A2M, CCL2, TNF, PTGS2, MMP9, FASLG, TAC1, HSPA1A, BCL2L1, JAG1, CCL5, TGFB1, CXCL10, TAC3, BDNF, MEFV, APOE, BCL2, IL1B, NOS2, FAS, HLA-DPB1, SPP1, IL4, PRKCA, ICAM1, IL6, IL8, CRYAB, ESR1, TP53, IFNAR1, IFNB1, DBP, BAX, PECAM1, MPO, IL12B, HSPD1, SELE, SPAST, IL2	378	162	3028	2.17571	0.00107807	0.000119842	0.000747631
GENETIC_ASSOCIATION_DB_DISEASE	prostate cancer	45	5.23865	6.65855e-07	CAV1, NBN, FGFR4, CYP1B1, TNF, PTGS2, MMP9, ERBB2, PPARG, EZH2, PTEN, TGFB1, IGF1R, BCL2, SERPINE1, IL1B, SRD5A2, THBS1, PRL, APEX1, CYP19A1, EGFR, ICAM1, IL6, AR, KLK2, IL8, KLK3, ESR1, TP53, BRCA2, BRCA1, RAD51, CDKN1A, CCND1, XPC, HIF1A, NCOA3, VEGFA, PARP1, LHB, IGFBP3, PLAU, GSTP1, IL2	378	170	3028	2.12045	0.00169716	0.000169845	0.00117733
GENETIC_ASSOCIATION_DB_DISEASE	longevity	24	2.79395	7.09405e-06	IL6, TNF, CYP1B1, IL8, C3, PPARG, TP53, FASLG, HSPA1A, CAD, SIRT1, TGFB1, MTHFR, APOE, HMOX1, VEGFA, SERPINE1, APOC3, IL1B, FAS, PARP1, INSR, GSTP1, IL2	378	71	3028	2.7078	0.0179342	0.00164383	0.0125426
GENETIC_ASSOCIATION_DB_DISEASE	Alzheimer's Disease	54	6.28638	8.11653e-06	PPARA, A2M, PPARD, LDLR, PTGS2, HMGCR, MMP9, PPARG, FASLG, MMP3, PTEN, FOS, BDNF, APOE, HMOX1, SERPINE1, IL1B, CETP, FAS, CHAT, ICAM1, CDK1, AR, KIF11, TP53, ESR1, CHRM1, VEGFA, CXCL1, ACHE, TNF, CCL2, HSPA1A, WT1, MIF, MTHFR, ALB, APOC3, SCARB1, GSTO1, GAPDH, CYP19A1, SREBF1, IL6, IL8, MAOA, FDPS, ABCB1, SIRT1, PCK1, DKK1, MPO, PARP1, PLAU	378	239	3028	1.80992	0.0204925	0.00172396	0.0143503
GENETIC_ASSOCIATION_DB_DISEASE	chronic obstructive pulmonary disease/COPD	20	2.32829	1.18971e-05	GC, IL4, HRAS, IL6, TNF, IL8, MMP9, TP53, HSPA1A, CCL5, TGFB1, MTHFR, SERPINE2, DBP, APOE, HMOX1, SERPINE1, IL1B, SFTPB, GSTP1	378	54	3028	2.96688	0.0298937	0.00233187	0.0210338
GENETIC_ASSOCIATION_DB_DISEASE	endometriosis	20	2.32829	1.18971e-05	IL4, ICAM1, AR, IL6, TNF, CYP1B1, GALT, ESR1, FASLG, MMP3, CCL5, PTEN, STAT6, VEGFA, SERPINE1, MPO, IL1B, HLA-DPB1, FAS, CYP19A1	378	54	3028	2.96688	0.0298937	0.00233187	0.0210338
GENETIC_ASSOCIATION_DB_DISEASE	coronary artery disease	23	2.67753	2.50153e-05	AR, IL6, TNF, CCL2, LDLR, MMP9, ESR1, MMP3, CCL5, MMP2, TGFB1, CYBA, MTHFR, APOE, HMOX1, SERPINE1, APOC3, MPO, IL1B, CETP, SCARB1, NOS2, SELE	378	71	3028	2.59498	0.0618213	0.00454783	0.0442217
GENETIC_ASSOCIATION_DB_DISEASE	head and neck cancer	19	2.21187	3.52625e-05	EGFR, SHMT1, FGFR4, AR, TNF, TP53, FASLG, MMP3, MMP2, TP73, TYMS, CCND1, MTHFR, CDKN1A, CDKN2A, XPC, FAS, APEX1, GSTP1	378	53	3028	2.87172	0.0860289	0.00597914	0.0623313
GENETIC_ASSOCIATION_DB_DISEASE	leukemia	25	2.91036	4.80297e-05	NBN, PML, DCK, TGFB1, MTHFD1, TYMS, MTHFR, CDKN2A, UGT1A3, CDKN2B, BCL2, NPM1, HLA-DPB1, ARL6IP5, IL4, MSH2, TP53, ABCB1, RAD51, UGT1A10, CDKN1A, CCND1, NOTCH1, BAX, MPO, GSTP1	378	84	3028	2.3841	0.115318	0.00762867	0.0848899
GENETIC_ASSOCIATION_DB_DISEASE	bone mineral density	11	1.28056	7.87348e-05	CALCA, GC, IL6, TNF, APOE, MMP9, PPARG, ESR1, COL1A1, RUNX2, TGFB1	378	21	3028	4.19602	0.181973	0.0117458	0.139124
GENETIC_ASSOCIATION_DB_DISEASE	oral cancer	15	1.74622	0.000134547	HRAS, TNF, IL8, MMP9, TP53, MMP3, CCND1, CDKN1A, XPC, HMOX1, SERPINE1, VEGFA, TGFA, GSTP1, PLAU	378	39	3028	3.08099	0.290542	0.018889	0.237634
GENETIC_ASSOCIATION_DB_DISEASE	benzene toxicity	14	1.6298	0.000157093	CSF3, IL4, NBN, TNF, BRCA2, WRN, BRCA1, VCAM1, UGT1A10, CCND1, UGT1A3, MPO, PARP1, APEX1, GSTP1	378	35	3028	3.20423	0.3302	0.0208725	0.277401
GENETIC_ASSOCIATION_DB_DISEASE	restenosis	20	2.32829	0.00021458	IL4, ICAM1, IL6, TNF, LDLR, MMP9, PPARG, TP53, HSPA1A, MMP3, MTHFR, APOE, HMOX1, APOC3, SERPINE1, MDM2, IL1B, CETP, SCNN1A, SELE	378	65	3028	2.46479	0.421579	0.0270014	0.378733
GENETIC_ASSOCIATION_DB_DISEASE	cervical cancer	17	1.97905	0.000277577	PPP2R1B, HRAS, TNF, PTGS2, ERBB2, TP53, FASLG, BIRC5, TP73, CCND1, MTHFR, CDKN1A, MPO, HLA-DPB1, NOS2, FAS, GSTP1	378	51	3028	2.67019	0.507468	0.0331613	0.489664
GENETIC_ASSOCIATION_DB_DISEASE	heart transplant	8	0.931315	0.000384971	IL6, TNF, VEGFA, TNFRSF8, FASLG, ABCB1, FAS, TGFB1	378	13	3028	4.92959	0.625532	0.0436657	0.678507
GENETIC_ASSOCIATION_DB_DISEASE	kidney cancer	12	1.39697	0.000411118	CCND1, IL6, HIF1A, TNF, CYP1B1, XPC, VHL, VEGFA, MMP3, STAT3, TGFB1, GSTP1	378	29	3028	3.31472	0.649705	0.0445834	0.724434
GENETIC_ASSOCIATION_DB_DISEASE	atherosclerosis, coronary	35	4.07451	0.000480587	PPARA, PPARD, TNF, CCL2, LDLR, PTGS2, HMGCR, MMP9, PPARG, CCL5, MMP3, MMP2, CXCL12, MTHFR, APOE, HMOX1, CYP7A1, SERPINE1, APOC3, IL1B, SCARB1, CETP, NOS2, INSR, TERT, CYP19A1, ICAM1, LMNA, ESR1, WRN, CYBA, CD40LG, VEGFA, PECAM1, SELE	378	155	3028	1.80884	0.706616	0.0498113	0.846355
GENETIC_ASSOCIATION_DB_DISEASE	pancreatitis, chronic	10	1.16414	0.000485677	ICAM1, IL6, TNF, CCL2, IL8, VEGFA, IL1B, CFTR, TGFB1, GSTP1	378	21	3028	3.81456	0.710403	0.048362	0.855283
GENETIC_ASSOCIATION_DB_DISEASE	kidney transplant	12	1.39697	0.000577883	IL6, TNF, CCL2, HMOX1, VEGFA, SERPINE1, ABCB1, HSPA1A, CCL5, MYC, TGFB1, IL2	378	30	3028	3.20423	0.771131	0.0551373	1.01688
GENETIC_ASSOCIATION_DB_DISEASE	normal variation	10	1.16414	0.000732928	FOS, A2M, AR, TNF, LDLR, COL1A2, ESR1, ABCB1, COL1A1, SPP1	378	22	3028	3.64117	0.845936	0.0669286	1.28804
GENETIC_ASSOCIATION_DB_DISEASE	endometrial cancer	15	1.74622	0.000733785	AR, CYP1B1, MSH2, MMP9, ERBB2, TP53, ESR1, ABCB1, PTEN, TP73, UGT1A10, CCND1, XPC, UGT1A3, MDM2, CYP19A1	378	45	3028	2.67019	0.846272	0.0646903	1.28953
GENETIC_ASSOCIATION_DB_DISEASE	brain cancer	15	1.74622	0.000733785	EGFR, CYP1B1, PTGS2, VHL, MMP9, TP53, ABCB1, MMP3, PTEN, RAD51, CTNNB1, MTHFR, MDM2, TERT, GSTP1	378	45	3028	2.67019	0.846272	0.0646903	1.28953
GENETIC_ASSOCIATION_DB_DISEASE	bone density	26	3.02678	0.000779384	GC, CCL2, TNF, MMP9, TGFB1, CALCA, FOS, APOE, SERPINE1, IL1B, SRD5A1, RUNX2, SPP1, CYP19A1, IL4, ICAM1, AR, IL6, ESR1, SMAD3, IFNAR1, DBP, IFNB1, COL1A2, COL1A1, PLAU	378	105	3028	1.98357	0.863166	0.0662865	1.36915
GENETIC_ASSOCIATION_DB_DISEASE	atherosclerosis	13	1.51339	0.000882895	SREBF1, IL6, TNF, CXCL12, PCK1, CYBA, MTHFR, APOE, APOC3, SERPINE1, MPO, CETP, SELE	378	36	3028	2.89271	0.894944	0.0723573	1.54965
GENETIC_ASSOCIATION_DB_DISEASE	breast cancer; ovarian cancer	8	0.931315	0.00115392	AR, MDM2, BRCA2, ATR, SRD5A2, FANCA, BRCA1, RAD51	378	15	3028	4.27231	0.947416	0.0906371	2.02079
GENETIC_ASSOCIATION_DB_DISEASE	pancreatic cancer	14	1.6298	0.00119407	EGFR, TNF, TP53, BRCA2, POLB, CFTR, CCL5, CDK4, TYMS, UGT1A10, MTHFR, CDKN2A, XPC, UGT1A3, APEX1	378	42	3028	2.67019	0.952541	0.0908515	2.09041
GENETIC_ASSOCIATION_DB_DISEASE	systemic lupus erythematosus	25	2.91036	0.00137017	TNF, CCL2, CYP1B1, C3, FASLG, TGFB1, TGFB2, MTHFR, BCL2, SERPINE1, IL1B, FAS, NOS2, PRL, SPP1, IL4, PTPN6, IL6, IL8, C4A, DUSP1, CD40LG, ETS1, SELE, TNFAIP1	378	103	3028	1.94432	0.969733	0.100567	2.39519
GENETIC_ASSOCIATION_DB_DISEASE	heart disease, ischemic	14	1.6298	0.0015225	PPARA, IL6, PPARG, MMP3, MIF, MTHFR, HIF1A, APOE, HMOX1, PECAM1, SERPINE1, CETP, SELE, FN1	378	43	3028	2.6081	0.97949	0.108027	2.6581
GENETIC_ASSOCIATION_DB_DISEASE	heart transplant complications	7	0.814901	0.00171223	IL6, TNF, HMOX1, VEGFA, CCL5, TGFB1, IL2	378	12	3028	4.67284	0.98737	0.117419	2.98464
GENETIC_ASSOCIATION_DB_DISEASE	arthritis; asthma; diabetes, type 1; pemphigus; IL-1RI	7	0.814901	0.00171223	IL4, IL6, TNF, IL1B, IL12B, TGFB1, IL2	378	12	3028	4.67284	0.98737	0.117419	2.98464
GENETIC_ASSOCIATION_DB_DISEASE	nephropathy, IgA	12	1.39697	0.00190314	CYBA, IL6, TNF, CCL2, VEGFA, SERPINE1, IL1B, LTF, PIGR, SELE, TNFAIP1, TGFB1	378	34	3028	2.82726	0.992246	0.126273	3.31215
GENETIC_ASSOCIATION_DB_DISEASE	hepatitis C	19	2.21187	0.00199197	EGFR, IL4, IL6, TNF, CCL2, LDLR, STAT5A, FASLG, CCL5, CXCL12, TGFB1, IFNAR1, TFRC, APOE, MPO, IL1B, FAS, IL12B, PRL	378	71	3028	2.14368	0.993821	0.128444	3.46419
GENETIC_ASSOCIATION_DB_DISEASE	skin cancer, non-melanoma	11	1.28056	0.00237185	NBN, CCND1, MTHFR, IL6, XPC, PTGS2, IL8, PPARG, MDM2, IL1B, GSTP1	378	30	3028	2.93721	0.99766	0.147358	4.11186
GENETIC_ASSOCIATION_DB_DISEASE	liver transplant	9	1.04773	0.00250054	MTHFR, IL6, TNF, CCL2, FASLG, ABCB1, FAS, CCL5, TGFB1	378	21	3028	3.43311	0.998316	0.151059	4.33032
GENETIC_ASSOCIATION_DB_DISEASE	carotid atherosclerosis	9	1.04773	0.00250054	MTHFR, IL6, PTGDS, APOE, MMP9, APOC3, PPARG, CETP, MMP3	378	21	3028	3.43311	0.998316	0.151059	4.33032
GENETIC_ASSOCIATION_DB_DISEASE	respiratory syncytial virus	8	0.931315	0.00279008	IL4, VCAM1, ICAM1, IL6, TNF, IL8, SELE, TGFB1	378	17	3028	3.76969	0.999197	0.163214	4.82015
GENETIC_ASSOCIATION_DB_DISEASE	bone mass	7	0.814901	0.00284989	TCIRG1, IL6, TNF, COL1A2, ESR1, COL1A1, CYP19A1	378	13	3028	4.31339	0.999311	0.162699	4.92103
GENETIC_ASSOCIATION_DB_DISEASE	osteosarcoma	5	0.582072	0.00288885	IL6, TNF, PECAM1, MPO, RB1	378	6	3028	6.67549	0.999376	0.161145	4.9867
GENETIC_ASSOCIATION_DB_DISEASE	periodontitis	20	2.32829	0.00290962	IL4, ICAM1, IL6, TNF, COL4A1, S100A8, IL6ST, MMP9, FASLG, MMP3, CCL5, MMP2, TGFB1, CYBA, PTGDS, SERPINE1, IL1B, COL1A1, IL2, SPP1	378	79	3028	2.028	0.999409	0.15875	5.02169
GENETIC_ASSOCIATION_DB_DISEASE	graft-versus-host disease	14	1.6298	0.0029836	IL4, IL6, CCL2, TNF, ESR1, ABCB1, TGFB1, TGFB2, TYMS, MTHFR, PECAM1, IL1B, HLA-DPB1, IL2	378	46	3028	2.438	0.999511	0.159064	5.1462
GENETIC_ASSOCIATION_DB_DISEASE	kawasaki disease	8	0.931315	0.00408519	IL4, UGT1A10, IL6, TNF, UGT1A3, HMOX1, VEGFA, IL1B, NOS2	378	18	3028	3.56026	0.999971	0.207101	6.9823
GENETIC_ASSOCIATION_DB_DISEASE	cardiovascular disease	15	1.74622	0.00413487	SHMT1, PTGS2, TP53, ESR1, ABCB1, STAT3, UGT1A10, MTHFR, ADRB1, UGT1A3, APOE, APOC3, SERPINE1, MPO, CETP, SELE	378	53	3028	2.26715	0.999974	0.205292	7.06431
GENETIC_ASSOCIATION_DB_DISEASE	Alzheimer's disease; Parkinson's disease	6	0.698487	0.00430304	ICAM1, CCL2, APOE, MAOA, MMP3, CCL5	378	10	3028	4.80635	0.999983	0.208684	7.34142
GENETIC_ASSOCIATION_DB_DISEASE	diabetes, type 2	52	6.05355	0.00441573	PPARA, A2M, PPARD, LDLR, PTGS2, MMP9, PPARG, PTEN, TGFB1, AKT1, CDKN2A, FXN, CASP9, CDKN2B, APOE, HMOX1, SLC2A2, SERPINE1, CETP, NOS2, INSR, ICAM1, AR, KIF11, CFTR, HNF4A, F3, VEGFA, CDK11B, TNF, CCL2, CCL5, IGF1R, MTHFR, APOC3, SREBF1, IL6, KLF7, SCD, MET, LMNA, WRN, SOD1, ISL1, DBI, PCK1, CYBA, DBP, AKR1B1, PTPN1, PARP1, SELE	378	289	3028	1.44135	0.999987	0.209585	7.52667
GENETIC_ASSOCIATION_DB_DISEASE	HIV	19	2.21187	0.0044425	IL4, CCL3, IL6, TNF, CCL2, IL2RA, TNFRSF8, FASLG, ABCB1, CCL5, CXCL12, TLR8, IFNAR1, CXCR4, PPIA, FAS, IRF4, IL12B, IL2	378	76	3028	2.00265	0.999988	0.206893	7.57063
GENETIC_ASSOCIATION_DB_DISEASE	hyperlipidemia	7	0.814901	0.00447109	PPARA, LDLR, APOE, APOC3, CETP, INSR, SREBF2	378	14	3028	4.00529	0.999989	0.204374	7.61755
GENETIC_ASSOCIATION_DB_DISEASE	cirrhosis	7	0.814901	0.00447109	TNF, C3, HMOX1, MPO, NOS2, TGFB1, GSTP1	378	14	3028	4.00529	0.999989	0.204374	7.61755
GENETIC_ASSOCIATION_DB_DISEASE	tuberculosis	16	1.86263	0.00450796	GC, IL4, IL6, CCL2, TNF, IL8, C3, TGFB1, MIF, CD40LG, SFTPA2, IL1B, NOS2, IL12B, HLA-DPB1, PTX3	378	59	3028	2.17236	0.99999	0.202279	7.67802
GENETIC_ASSOCIATION_DB_DISEASE	non-Hodgkin's lymphoma	9	1.04773	0.00481017	TYMS, SHMT1, MTHFR, IL6, TNF, BCL2, IL1B, MYC, IL2	378	23	3028	3.13458	0.999995	0.21065	8.17233
GENETIC_ASSOCIATION_DB_DISEASE	retinopathy, diabetic	11	1.28056	0.00518037	ICAM1, AR, TNF, APOE, VEGFA, AKR1B1, PECAM1, SERPINE1, NOS2, HLA-DPB1, SELE	378	33	3028	2.67019	0.999998	0.221191	8.77443
GENETIC_ASSOCIATION_DB_DISEASE	kidney failure, chronic	8	0.931315	0.00578904	IL4, CYBA, IL6, TNF, MMP9, MPO, SELE, IL2	378	19	3028	3.37288	1	0.239876	9.75632
GENETIC_ASSOCIATION_DB_DISEASE	sarcoidosis	13	1.51339	0.00587053	CCL3, IL6, CCL2, PTGS2, CFTR, CCL5, TGFB1, MIF, VEGFA, IL1B, HLA-DPB1, SELE, TNFAIP1	378	44	3028	2.36676	1	0.238975	9.88703
GENETIC_ASSOCIATION_DB_DISEASE	hypercholesterolemia	9	1.04773	0.00644891	SREBF1, CYBA, LDLR, APOE, APOC3, ABCB1, SCARB1, CETP, SREBF2	378	24	3028	3.00397	1	0.255262	10.8095
GENETIC_ASSOCIATION_DB_DISEASE	osteoporosis	9	1.04773	0.00644891	CALCA, TCIRG1, MTHFR, AR, COL1A2, ESR1, CFTR, COL1A1, TGFB1	378	24	3028	3.00397	1	0.255262	10.8095
GENETIC_ASSOCIATION_DB_DISEASE	juvenile arthritis	10	1.16414	0.00664716	IL4, IL6, TNF, CCL2, IL1B, HLA-DPB1, TGFB1, MIF, TAPBP, IL2	378	29	3028	2.76227	1	0.258057	11.1237
GENETIC_ASSOCIATION_DB_DISEASE	giant cell arteritis	7	0.814901	0.00668254	IL4, ICAM1, TNF, VEGFA, NOS2, CCL5, MIF	378	15	3028	3.73827	1	0.255396	11.1796
GENETIC_ASSOCIATION_DB_DISEASE	prostatic hyperplasia	7	0.814901	0.00668254	EGFR, AR, KLK3, SRD5A1, SRD5A2, TGFB1, CYP19A1	378	15	3028	3.73827	1	0.255396	11.1796
GENETIC_ASSOCIATION_DB_DISEASE	non-Hodgkin lymphoma	7	0.814901	0.00668254	IL4, CYBA, IL6, MSH2, PPARG, MPO, NOS2	378	15	3028	3.73827	1	0.255396	11.1796
GENETIC_ASSOCIATION_DB_DISEASE	brucellosis	6	0.698487	0.00709265	IL4, IL6, TNF, NOS2, TGFB1, IL2	378	11	3028	4.36941	1	0.264908	11.8258
GENETIC_ASSOCIATION_DB_DISEASE	liver cancer	13	1.51339	0.00713057	IL6, CYP1B1, TNF, TP53, ABCB1, TGFB1, UGT1A10, CCND1, MTHFR, UGT1A3, IL1B, MDM2, MPO, GSTP1	378	45	3028	2.31417	1	0.262327	11.8853
GENETIC_ASSOCIATION_DB_DISEASE	lymphoma	13	1.51339	0.00713057	SHMT1, TNF, IL8, TP53, TYMS, MTHFR, CDKN1A, IL1B, IL12B, HLA-DPB1, MYC, GSTP1, IL2	378	45	3028	2.31417	1	0.262327	11.8853
GENETIC_ASSOCIATION_DB_DISEASE	rheumatoid arthritis	30	3.49243	0.00802922	GC, A2M, TNF, PTGS2, MMP9, MMP3, CCL5, MMP2, TGFB1, MIF, MTHFD1, TYMS, MTHFR, CASP7, SERPINE1, IL1B, NOS2, SPP1, IL4, PTPN6, IL6, ESR1, ABCB1, VEGFA, IL12B, FPGS, PARP1, SELE, PLAU, IL2	378	149	3028	1.61287	1	0.286187	13.2849
GENETIC_ASSOCIATION_DB_DISEASE	subarachnoid hemorrhage	7	0.814901	0.00959127	IL6, TNF, APOE, HMOX1, MMP9, IL1B, MMP3	378	16	3028	3.50463	1	0.327356	15.6678
GENETIC_ASSOCIATION_DB_DISEASE	cholesterol, HDL	8	0.931315	0.0107093	MTHFR, APOE, APOC3, ABCB1, SCARB1, CETP, SELE, SCNN1A	378	21	3028	3.05165	1	0.353371	17.3354
GENETIC_ASSOCIATION_DB_DISEASE	coronary heart disease	14	1.6298	0.010928	PPARA, PPARD, IL6, TNF, LDLR, PPARG, CYBA, MTHFR, CDKN2A, ADRB1, CDKN2B, APOE, SERPINE1, IL1B	378	53	3028	2.116	1	0.354663	17.6579
GENETIC_ASSOCIATION_DB_DISEASE	abdominal aortic aneurysm	9	1.04773	0.0109504	MTHFR, HMOX1, MMP9, SERPINE1, ESR1, MMP3, MMP2, TGFB1, SPP1	378	26	3028	2.77289	1	0.350877	17.6909
GENETIC_ASSOCIATION_DB_DISEASE	cardiovascular	12	1.39697	0.0113289	IL4, CYBA, PPARA, MTHFR, IL6, APOE, PECAM1, PPARG, IL1B, CETP, TPM1, TGFB1	378	42	3028	2.28874	1	0.356208	18.2461
GENETIC_ASSOCIATION_DB_DISEASE	myocardial infarction	15	1.74622	0.0113568	A2M, IL6, PTGS2, LDLR, ESR1, WRN, ATR, MMP3, TGFB1, MTHFR, APOE, APOC3, PECAM1, SERPINE1, CETP	378	59	3028	2.03659	1	0.352658	18.2868
GENETIC_ASSOCIATION_DB_DISEASE	nasopharyngeal cancer	11	1.28056	0.0123512	CCND1, TNF, MMP9, MDM2, ABCB1, HSPA1A, HLA-DPB1, FAS, PIGR, MMP3, MMP2	378	37	3028	2.38152	1	0.37264	19.7279
GENETIC_ASSOCIATION_DB_DISEASE	celiac disease	15	1.74622	0.0131864	IL4, ICAM1, IL6, TNF, CCL2, MMP3, CCL5, TGFB1, TGFB2, IL1B, HLA-DPB1, IL12B, FAS, SELE, IL2	378	60	3028	2.00265	1	0.387837	20.9197
GENETIC_ASSOCIATION_DB_DISEASE	Q fever	7	0.814901	0.013301	IL4, ICAM1, IL6, TNF, IL1B, SELE, TGFB1	378	17	3028	3.29847	1	0.386134	21.082
GENETIC_ASSOCIATION_DB_DISEASE	myocardial infarct	25	2.91036	0.0134277	PPARA, A2M, CCL2, PPARG, MMP3, VCAM1, MTHFR, CDKN2A, UGT1A3, CDKN2B, APOE, SERPINE1, APOC3, CETP, THBS1, INSR, TERT, IL4, ICAM1, IL6, UGT1A10, ADRB1, VEGFA, PECAM1, LTA4H, SELE	378	122	3028	1.64151	1	0.384747	21.261
GENETIC_ASSOCIATION_DB_DISEASE	leukemia, myeloid	9	1.04773	0.0139176	CEBPA, NRAS, NPM1, CSDE1, ABCB1, HLA-DPB1, FAS, CXCL12, RAD51	378	27	3028	2.67019	1	0.391386	21.9494
GENETIC_ASSOCIATION_DB_DISEASE	pancreatitis	8	0.931315	0.0140688	UGT1A10, HRAS, TNF, UGT1A3, CFTR, HSPA1A, MGST1, TGFB1, GSTP1	378	22	3028	2.91294	1	0.390506	22.1607
GENETIC_ASSOCIATION_DB_DISEASE	Atopic asthma	8	0.931315	0.0140688	IL4, TNF, CCL2, IL1B, CFTR, LTA4H, TGFB1, GSTP1	378	22	3028	2.91294	1	0.390506	22.1607
GENETIC_ASSOCIATION_DB_DISEASE	arthritis	14	1.6298	0.0149515	IL4, ICAM1, A2M, IL6, CCL2, TNF, MMP3, MMP2, STAT6, CRH, IL1B, NOS2, PARP1, IL2	378	55	3028	2.03906	1	0.405071	23.3838
GENETIC_ASSOCIATION_DB_DISEASE	osteoporosis, postmenopausal; estradiol	4	0.465658	0.0157866	IL6, ESR1, COL1A1, TGFB1	378	5	3028	6.40847	1	0.417974	24.5243
GENETIC_ASSOCIATION_DB_DISEASE	noncardia gastric cancer	4	0.465658	0.0157866	IL4, IL6, TNF, IL1B	378	5	3028	6.40847	1	0.417974	24.5243
GENETIC_ASSOCIATION_DB_DISEASE	melanoma, sporadic primary	4	0.465658	0.0157866	CDKN2A, CDKN2B, TP53, CDK4	378	5	3028	6.40847	1	0.417974	24.5243
GENETIC_ASSOCIATION_DB_DISEASE	gastritis, chronic atrophic; stomach cancer	4	0.465658	0.0157866	CDKN1A, IL8, TP53, IL1B	378	5	3028	6.40847	1	0.417974	24.5243
GENETIC_ASSOCIATION_DB_DISEASE	Alzheimer's disease; dementia	4	0.465658	0.0157866	CDK1, TNF, HSPA1A, NOS2	378	5	3028	6.40847	1	0.417974	24.5243
GENETIC_ASSOCIATION_DB_DISEASE	arthritis; osteoarthritis	6	0.698487	0.0159895	IL4, IL6, TNF, TP53, IL1B, GSTP1	378	13	3028	3.69719	1	0.417856	24.7988
GENETIC_ASSOCIATION_DB_DISEASE	lipid metabolism	6	0.698487	0.0159895	MTHFR, IL6, APOE, APOC3, CETP, SELE	378	13	3028	3.69719	1	0.417856	24.7988
GENETIC_ASSOCIATION_DB_DISEASE	lymphoma, non-Hodgkin	10	1.16414	0.0162937	SHMT1, NBN, CCND1, MTHFR, TNF, CASP9, MSH2, WRN, FPGS, BRCA1	378	33	3028	2.42745	1	0.419726	25.2089
GENETIC_ASSOCIATION_DB_DISEASE	mammographic density	5	0.582072	0.0178457	UGT1A10, AR, CYP1B1, NCOA3, UGT1A3, CYP19A1	378	9	3028	4.45032	1	0.445072	27.268
GENETIC_ASSOCIATION_DB_DISEASE	dementia, vascular	5	0.582072	0.0178457	ICAM1, APOE, VEGFA, SERPINE1, SREBF2	378	9	3028	4.45032	1	0.445072	27.268
GENETIC_ASSOCIATION_DB_DISEASE	hypospadias	7	0.814901	0.0179089	AR, HOXA4, FKBP4, AKR1B1, ESR1, SRD5A2, WT1	378	18	3028	3.11523	1	0.44208	27.3507
GENETIC_ASSOCIATION_DB_DISEASE	hepatitis B, chronic	7	0.814901	0.0179089	CCL2, PTGS2, TP53, IL1B, ABCB1, CCL5, IFNAR1	378	18	3028	3.11523	1	0.44208	27.3507
GENETIC_ASSOCIATION_DB_DISEASE	asthma	36	4.19092	0.0184975	GC, CSF2, TNF, CCL2, PTGS2, C3, MMP9, HSPA1A, CCL5, TGFB1, STAT6, BDNF, CXCR4, SERPINE1, IL1B, NOS2, HLA-DPB1, MUC1, IL4, EGFR, MUC2, CFTR, STAT3, TNFRSF10A, PLA2G4A, TNFRSF10B, PTGDS, CHRM1, MPO, ABCC1, LTA4H, MUC5AC, IL12B, SELE, GSTP1, DAP3	378	199	3028	1.44915	1	0.448637	28.1168
GENETIC_ASSOCIATION_DB_DISEASE	kidney transplant complications	10	1.16414	0.0198029	UGT1A10, MTHFR, IL6, TNF, UGT1A3, CD40LG, APOC3, ABCB1, FAS, TGFB1, IL2	378	34	3028	2.35605	1	0.46737	29.7886
GENETIC_ASSOCIATION_DB_DISEASE	cancer	10	1.16414	0.0198029	TYMS, UGT1A10, CDKN2A, UGT1A3, BRCA2, ABCB1, ABCC1, ABCC2, APEX1, MYC, BRCA1	378	34	3028	2.35605	1	0.46737	29.7886
GENETIC_ASSOCIATION_DB_DISEASE	pregnancy loss, recurrent	14	1.6298	0.0200197	IL4, IL6, CYP1B1, TNF, ESR1, TGFB1, MTHFR, APOE, HMOX1, SERPINE1, VEGFA, IL1B, COL1A1, CYP19A1	378	57	3028	1.96751	1	0.466943	30.0627
GENETIC_ASSOCIATION_DB_DISEASE	hepatitis C, chronic	11	1.28056	0.0213824	IL6, TNF, CCL2, IL1B, NOS2, POLG2, IL12B, CCL5, DDX5, TGFB1, SPP1	378	40	3028	2.20291	1	0.485374	31.7624
GENETIC_ASSOCIATION_DB_DISEASE	panic disorder	9	1.04773	0.0215387	LDHB, LDHA, TSPO, BDNF, HTR1A, RGS2, ADORA2A, MAOA, GAL	378	29	3028	2.48604	1	0.483799	31.9549
GENETIC_ASSOCIATION_DB_DISEASE	menopause	6	0.698487	0.0223886	CYP1B1, APOE, SERPINE1, ESR1, SRD5A2, CYP19A1	378	14	3028	3.43311	1	0.493159	32.9924
GENETIC_ASSOCIATION_DB_DISEASE	Graves' disease	10	1.16414	0.0238279	IL4, ICAM1, IL6, TNF, IL2RA, IL8, CD40LG, DBP, ESR1, FASLG	378	35	3028	2.28874	1	0.510983	34.7154
GENETIC_ASSOCIATION_DB_DISEASE	diabetes, type 1	35	4.07451	0.0243804	TNF, CCL2, TNFRSF8, FASLG, HSPA1A, DAXX, CXCL12, TGFB1, TAPBP, B2M, APOE, BCL2, CASP7, APOC3, IL1B, NOS2, HLA-DPB1, INSR, IL4, ICAM1, AR, IL6, IL2RA, RXRB, GAL, CYBA, HNF4A, IFNB1, ETS1, DBP, AKR1B1, IL12B, PARP1, IGFBP5, IL2	378	196	3028	1.43046	1	0.515064	35.3658
GENETIC_ASSOCIATION_DB_DISEASE	Lupus	9	1.04773	0.0262876	IL6, TNF, IL8, POU5F1, BCL2, IL1B, FAS, PARP1, SELE	378	30	3028	2.40317	1	0.538021	37.5637
GENETIC_ASSOCIATION_DB_DISEASE	graft rejection, liver	5	0.582072	0.0268742	IL4, IL6, TNF, TGFB1, IL2	378	10	3028	4.00529	1	0.541975	38.2254
GENETIC_ASSOCIATION_DB_DISEASE	disc disease, intervertebral	5	0.582072	0.0268742	IL4, IL6, TNF, IL1B, IL2	378	10	3028	4.00529	1	0.541975	38.2254
GENETIC_ASSOCIATION_DB_DISEASE	aging	5	0.582072	0.0268742	IL6, TNF, IL1B, MMP3, TGFB1	378	10	3028	4.00529	1	0.541975	38.2254
GENETIC_ASSOCIATION_DB_DISEASE	arthritis; diabetes, type 1; pregnancy loss, recurrent; juvenile arthritis; pemphigus; IL-1RI	5	0.582072	0.0268742	IL4, TNF, IL1B, TGFB1, IL2	378	10	3028	4.00529	1	0.541975	38.2254
GENETIC_ASSOCIATION_DB_DISEASE	copd	5	0.582072	0.0268742	GC, TNF, VEGFA, CFTR, GSTP1	378	10	3028	4.00529	1	0.541975	38.2254
GENETIC_ASSOCIATION_DB_DISEASE	esophageal cancer gastric cardiac cancer	4	0.465658	0.0286844	SHMT1, CDKN1A, XPC, TP73	378	6	3028	5.34039	1	0.561736	40.2261
GENETIC_ASSOCIATION_DB_DISEASE	retinopathy of prematurity	4	0.465658	0.0286844	IGF1R, TNF, VEGFA, TGFB1	378	6	3028	5.34039	1	0.561736	40.2261
GENETIC_ASSOCIATION_DB_DISEASE	bacterial vaginosis	4	0.465658	0.0286844	IL6, TNF, IL8, IL1B	378	6	3028	5.34039	1	0.561736	40.2261
GENETIC_ASSOCIATION_DB_DISEASE	leukemia, acute lymphoblastic	4	0.465658	0.0286844	TYMS, CCND1, ABCB1, HLA-DPB1	378	6	3028	5.34039	1	0.561736	40.2261
GENETIC_ASSOCIATION_DB_DISEASE	aneurysm	4	0.465658	0.0286844	MMP9, SERPINE1, MMP3, MMP2	378	6	3028	5.34039	1	0.561736	40.2261
GENETIC_ASSOCIATION_DB_DISEASE	hyperandrogenism	4	0.465658	0.0286844	IL6, PPARG, SRD5A1, CYP19A1	378	6	3028	5.34039	1	0.561736	40.2261
GENETIC_ASSOCIATION_DB_DISEASE	lymphoproliferative disorders, post-transplant	4	0.465658	0.0286844	IL6, TNF, TGFB1, IL2	378	6	3028	5.34039	1	0.561736	40.2261
GENETIC_ASSOCIATION_DB_DISEASE	metabolism disorders	6	0.698487	0.0302416	IL6, LDLR, LMNA, THBS1, SELE, TGFB1	378	15	3028	3.20423	1	0.577196	41.8981
GENETIC_ASSOCIATION_DB_DISEASE	glaucoma	6	0.698487	0.0302416	CDKN1A, TYRP1, CYP1B1, APOE, TP53, NOS2	378	15	3028	3.20423	1	0.577196	41.8981
GENETIC_ASSOCIATION_DB_DISEASE	cerebral infarct, atherothrombotic	6	0.698487	0.0302416	CYBA, MTHFR, IL6, APOE, TP53, CCL5	378	15	3028	3.20423	1	0.577196	41.8981
GENETIC_ASSOCIATION_DB_DISEASE	cholesterol cholesterol, HDL cholesterol, LDL lipoprotein triglycerides	6	0.698487	0.0302416	PPARA, APOE, CYP7A1, APOC3, CETP, SREBF2	378	15	3028	3.20423	1	0.577196	41.8981
GENETIC_ASSOCIATION_DB_DISEASE	malaria	9	1.04773	0.0317193	ICAM1, TNF, CD40LG, IFNB1, PECAM1, NOS2, SELE, MIF, IFNAR1	378	31	3028	2.32565	1	0.590891	43.4437
GENETIC_ASSOCIATION_DB_DISEASE	sclerosis, systemic	10	1.16414	0.0335637	CYBA, IL6, TNF, CCL2, IL8, VEGFA, IL1B, HLA-DPB1, CCL5, IL2	378	37	3028	2.16502	1	0.607987	45.3185
GENETIC_ASSOCIATION_DB_DISEASE	migraine	10	1.16414	0.0335637	MTHFD1, TYMS, MTHFR, AR, TNF, MAOA, ESR1, NOS2, MMP3, INSR	378	37	3028	2.16502	1	0.607987	45.3185
GENETIC_ASSOCIATION_DB_DISEASE	HTLV-1 infection	5	0.582072	0.0381779	IL6, TNF, CCL2, VEGFA, IL1B	378	11	3028	3.64117	1	0.652287	49.7554
GENETIC_ASSOCIATION_DB_DISEASE	renal transplantation, rejection after	5	0.582072	0.0381779	IL4, IL6, TNF, IL1B, TGFB1	378	11	3028	3.64117	1	0.652287	49.7554
GENETIC_ASSOCIATION_DB_DISEASE	cholelithiasis	5	0.582072	0.0381779	UGT1A10, LDLR, UGT1A3, APOE, CYP7A1, CETP	378	11	3028	3.64117	1	0.652287	49.7554
GENETIC_ASSOCIATION_DB_DISEASE	stroke, ischemic	13	1.51339	0.0391188	ICAM1, IL6, CCL2, TNF, HSPA1A, MMP3, MIF, MTHFR, HIF1A, APOE, SERPINE1, IL1B, SELE	378	56	3028	1.8596	1	0.657519	50.6174
GENETIC_ASSOCIATION_DB_DISEASE	preterm delivery	10	1.16414	0.0393369	IL6, TNF, MMP9, VEGFA, IL1B, HSPA4, NOS2, FAS, TGFB1, IL2	378	38	3028	2.10805	1	0.655758	50.8153
GENETIC_ASSOCIATION_DB_DISEASE	drug hypersensitivity	6	0.698487	0.0396282	MTHFD1, TYMS, SHMT1, UGT1A10, MTHFR, UGT1A3, ABCB1	378	16	3028	3.00397	1	0.654717	51.0783
GENETIC_ASSOCIATION_DB_DISEASE	arthritis, juvenile	6	0.698487	0.0396282	TNF, CRH, ESR1, PRL, CYP19A1, MIF	378	16	3028	3.00397	1	0.654717	51.0783
GENETIC_ASSOCIATION_DB_DISEASE	gastric cancer	6	0.698487	0.0396282	MYCL1, UGT1A10, UGT1A3, PGC, ERBB2, TP53, IL1B	378	16	3028	3.00397	1	0.654717	51.0783
GENETIC_ASSOCIATION_DB_DISEASE	dental implants	3	0.349243	0.042563	IL6, TGFB1, IL2	378	3	3028	8.01058	1	0.677681	53.6554
GENETIC_ASSOCIATION_DB_DISEASE	renal scarring urinary tract infection	3	0.349243	0.042563	ICAM1, PECAM1, SELE	378	3	3028	8.01058	1	0.677681	53.6554
GENETIC_ASSOCIATION_DB_DISEASE	asthma Chlamydophila pneumoniae infection	3	0.349243	0.042563	TNF, CCL2, CCL5	378	3	3028	8.01058	1	0.677681	53.6554
GENETIC_ASSOCIATION_DB_DISEASE	pulmonary fibrosis sarcoidosis	3	0.349243	0.042563	TGFB3, TGFB1, TGFB2	378	3	3028	8.01058	1	0.677681	53.6554
GENETIC_ASSOCIATION_DB_DISEASE	triglycerides; atherosclerosis, coronary; lipoprotein	3	0.349243	0.042563	PPARA, PPARD, PPARG	378	3	3028	8.01058	1	0.677681	53.6554
GENETIC_ASSOCIATION_DB_DISEASE	chronic lung disease	3	0.349243	0.042563	TNF, CCL2, TGFB1	378	3	3028	8.01058	1	0.677681	53.6554
GENETIC_ASSOCIATION_DB_DISEASE	anaplastic astrocytoma; glioblastoma multiforme	3	0.349243	0.042563	EGFR, TP53, PTEN	378	3	3028	8.01058	1	0.677681	53.6554
GENETIC_ASSOCIATION_DB_DISEASE	laryngeal cancer pharyngeal cancer	3	0.349243	0.042563	PTGS2, IL8, IL1B	378	3	3028	8.01058	1	0.677681	53.6554
GENETIC_ASSOCIATION_DB_DISEASE	acute lymphoblastic leukemia	3	0.349243	0.042563	NRAS, CDKN2A, CSDE1	378	3	3028	8.01058	1	0.677681	53.6554
GENETIC_ASSOCIATION_DB_DISEASE	esophageal cancer; gastric cardiac cancer	3	0.349243	0.042563	TYMS, CCND1, MMP3	378	3	3028	8.01058	1	0.677681	53.6554
GENETIC_ASSOCIATION_DB_DISEASE	clinical parameters and endocrine status in elderly men	3	0.349243	0.042563	AR, KLK3, SRD5A2	378	3	3028	8.01058	1	0.677681	53.6554
GENETIC_ASSOCIATION_DB_DISEASE	triglycerides; insulin; lipoproteins; apoB; apoC-III	3	0.349243	0.042563	PPARA, APOE, APOC3	378	3	3028	8.01058	1	0.677681	53.6554
GENETIC_ASSOCIATION_DB_DISEASE	cardiotoxicity, anthracycline-induced	3	0.349243	0.042563	CYBA, ABCC1, ABCC2	378	3	3028	8.01058	1	0.677681	53.6554
GENETIC_ASSOCIATION_DB_DISEASE	bone density osteoporosis	3	0.349243	0.042563	SERPINE1, COL1A1, TGFB2	378	3	3028	8.01058	1	0.677681	53.6554
GENETIC_ASSOCIATION_DB_DISEASE	uveal melanoma	3	0.349243	0.042563	CDKN2A, CDKN2B, BRCA2	378	3	3028	8.01058	1	0.677681	53.6554
GENETIC_ASSOCIATION_DB_DISEASE	lipid metabolism disorders; hyperlipidemia	3	0.349243	0.042563	TNF, APOE, APOC3	378	3	3028	8.01058	1	0.677681	53.6554
GENETIC_ASSOCIATION_DB_DISEASE	respiratory distress syndrome, neonatal	4	0.465658	0.0456368	TNF, IL8, SFTPA2, SFTPB	378	7	3028	4.57748	1	0.699898	56.2169
GENETIC_ASSOCIATION_DB_DISEASE	chemotherapy toxicity	4	0.465658	0.0456368	UGT1A10, CCND1, MTHFR, UGT1A3, GSTP1	378	7	3028	4.57748	1	0.699898	56.2169
GENETIC_ASSOCIATION_DB_DISEASE	asthma; eczema; allergic disease	4	0.465658	0.0456368	IL4, IL6, TNF, IL2	378	7	3028	4.57748	1	0.699898	56.2169
GENETIC_ASSOCIATION_DB_DISEASE	hepatitis C; longevity	4	0.465658	0.0456368	IL4, IL6, IL1B, IL2	378	7	3028	4.57748	1	0.699898	56.2169
GENETIC_ASSOCIATION_DB_DISEASE	trypanosomiasis	4	0.465658	0.0456368	IL4, IL6, TNF, IL8	378	7	3028	4.57748	1	0.699898	56.2169
GENETIC_ASSOCIATION_DB_DISEASE	bilirubin indinavir oral clearance lamivudine-triphosphate concentration zidovudine-triphosphate concentration	4	0.465658	0.0456368	UGT1A10, UGT1A3, ABCC4, ABCB1, ABCC2	378	7	3028	4.57748	1	0.699898	56.2169
GENETIC_ASSOCIATION_DB_DISEASE	leukopenia neutropenia stomatitis thrombocytopenia	4	0.465658	0.0456368	IL6, TNF, IL1B, MIF	378	7	3028	4.57748	1	0.699898	56.2169
GENETIC_ASSOCIATION_DB_DISEASE	allergies; common cold	4	0.465658	0.0456368	ICAM1, IL6, TNF, IL2	378	7	3028	4.57748	1	0.699898	56.2169
GENETIC_ASSOCIATION_DB_DISEASE	lung transplant complications	4	0.465658	0.0456368	IL6, TNF, ABCB1, TGFB1	378	7	3028	4.57748	1	0.699898	56.2169
GENETIC_ASSOCIATION_DB_DISEASE	schizophrenia; autism; alcoholism; bipolar disorder; attention deficit hyperactivity disorder	4	0.465658	0.0456368	RXRB, NR4A2, RARA, RARB	378	7	3028	4.57748	1	0.699898	56.2169
GENETIC_ASSOCIATION_DB_DISEASE	glioma	4	0.465658	0.0456368	HRAS, CDKN2A, CDKN2B, CDK4	378	7	3028	4.57748	1	0.699898	56.2169
GENETIC_ASSOCIATION_DB_DISEASE	liver transplantation, immunosuppression after	4	0.465658	0.0456368	IL6, TNF, CXCL12, TGFB1	378	7	3028	4.57748	1	0.699898	56.2169
GENETIC_ASSOCIATION_DB_DISEASE	G6PD deficiency	4	0.465658	0.0456368	UGT1A10, IL6, TNF, UGT1A3, TGFB1	378	7	3028	4.57748	1	0.699898	56.2169
GENETIC_ASSOCIATION_DB_DISEASE	cerebrovascular disease; sickle cell anemia	7	0.814901	0.0468887	VCAM1, ICAM1, MTHFR, TNF, APOE, SERPINE1, SELE	378	22	3028	2.54882	1	0.706266	57.2214
GENETIC_ASSOCIATION_DB_DISEASE	obesity	23	2.67753	0.0471603	SREBF1, PPARA, PPARD, AR, TNF, LDLR, MAOA, PPARG, ESR1, HSPA1A, NR0B2, GAL, MIF, ADRB1, DBP, APOE, APOC3, SERPINE1, CRH, CETP, SCARB1, FAS, PTPN1	378	123	3028	1.49791	1	0.704814	57.4364
GENETIC_ASSOCIATION_DB_DISEASE	chronic obstructive pulmonary disease	6	0.698487	0.0505978	TNF, SERPINE2, HMOX1, CFTR, TGFB1, GSTP1	378	17	3028	2.82726	1	0.72708	60.0713
GENETIC_ASSOCIATION_DB_DISEASE	triglycerides	6	0.698487	0.0505978	PPARA, APOE, APOC3, PPARG, SCARB1, CETP	378	17	3028	2.82726	1	0.72708	60.0713
GENETIC_ASSOCIATION_DB_DISEASE	testicular cancer	6	0.698487	0.0505978	RAI1, AR, TNF, CYP1B1, RELA, TGFB1	378	17	3028	2.82726	1	0.72708	60.0713
GENETIC_ASSOCIATION_DB_DISEASE	lupus erythematosus	15	1.74622	0.0512924	EGFR, IL6, CCL2, TNF, IL8, PTGS2, C4A, FASLG, CCL5, MIF, CD40LG, DNMT1, NOS2, PARP1, SPP1	378	71	3028	1.69238	1	0.728582	60.5847
GENETIC_ASSOCIATION_DB_DISEASE	diabetes mellitus	5	0.582072	0.0517989	MTHFR, TNF, LDLR, CETP, HLA-DPB1	378	12	3028	3.33774	1	0.728734	60.9551
GENETIC_ASSOCIATION_DB_DISEASE	nephrotic syndrome	5	0.582072	0.0517989	STAT6, IL4, LAMB2, ABCB1, WT1	378	12	3028	3.33774	1	0.728734	60.9551
GENETIC_ASSOCIATION_DB_DISEASE	graft-versus-host disease; longevity; spondyloarthropathies; aphthous stomatitis	5	0.582072	0.0517989	IL6, TNF, IL1B, TGFB1, IL2	378	12	3028	3.33774	1	0.728734	60.9551
GENETIC_ASSOCIATION_DB_DISEASE	inflammatory bowel disease	11	1.28056	0.0523065	ICAM1, MTHFR, TNF, PTGS2, C3, APOE, VEGFA, SERPINE1, IL1B, ABCB1, TGFB1	378	46	3028	1.91557	1	0.728892	61.323
GENETIC_ASSOCIATION_DB_DISEASE	cystic fibrosis	9	1.04773	0.0524605	IL6, TNF, IL8, SFTPA2, CFTR, ABCC1, SCNN1A, GSTP1, IL2	378	34	3028	2.12045	1	0.726605	61.434
