# Supplementary material for: A Minimal Connected Network of Transcription Factors Regulated in Human Tumors and Its Application to the Quest for Universal Cancer Biomarkers
Source: PLoS One. 2012 Jun 25;7(6):e39666. doi: 10.1371/journal.pone.0039666 (PMC3382591; doi:10.1371/journal.pone.0039666)
Supplement: File S2 — Patient gene expression data sets from GEO database and their accession numbers. (XLS) [file pone.0039666.s004.xls]

## Sheet: patient gene expression data set
sample	disease_type	organ	description
GSM350157	inflammation	Blood	systemic inflammatory response syndrome
GSM350158	inflammation	Blood	systemic inflammatory response syndrome
GSM350159	inflammation	Blood	systemic inflammatory response syndrome
GSM350160	inflammation	Blood	systemic inflammatory response syndrome
GSM350161	inflammation	Blood	systemic inflammatory response syndrome
GSM350162	inflammation	Blood	systemic inflammatory response syndrome
GSM350163	inflammation	Blood	systemic inflammatory response syndrome
GSM350164	inflammation	Blood	systemic inflammatory response syndrome
GSM350165	inflammation	Blood	systemic inflammatory response syndrome
GSM350166	inflammation	Blood	systemic inflammatory response syndrome
GSM350167	inflammation	Blood	systemic inflammatory response syndrome
GSM350168	inflammation	Blood	systemic inflammatory response syndrome
GSM350169	inflammation	Blood	systemic inflammatory response syndrome
GSM350170	inflammation	Blood	systemic inflammatory response syndrome
GSM350171	inflammation	Blood	systemic inflammatory response syndrome
GSM350172	inflammation	Blood	systemic inflammatory response syndrome
GSM350173	inflammation	Blood	systemic inflammatory response syndrome
GSM350174	inflammation	Blood	systemic inflammatory response syndrome
GSM350175	inflammation	Blood	systemic inflammatory response syndrome
GSM350176	inflammation	Blood	systemic inflammatory response syndrome
GSM350177	inflammation	Blood	systemic inflammatory response syndrome
GSM350178	inflammation	Blood	systemic inflammatory response syndrome
GSM350179	inflammation	Blood	systemic inflammatory response syndrome
GSM350180	inflammation	Blood	systemic inflammatory response syndrome
GSM350181	inflammation	Blood	systemic inflammatory response syndrome
GSM350182	inflammation	Blood	systemic inflammatory response syndrome
GSM350183	inflammation	Blood	systemic inflammatory response syndrome
GSM350208	inflammation	Blood	sepsis
GSM350209	inflammation	Blood	sepsis
GSM350210	inflammation	Blood	sepsis
GSM350211	inflammation	Blood	sepsis
GSM350212	inflammation	Blood	sepsis
GSM350213	inflammation	Blood	sepsis
GSM350214	inflammation	Blood	sepsis
GSM350215	inflammation	Blood	sepsis
GSM350216	inflammation	Blood	sepsis
GSM350217	inflammation	Blood	sepsis
GSM350218	inflammation	Blood	sepsis
GSM350219	inflammation	Blood	sepsis
GSM350220	inflammation	Blood	sepsis
GSM350221	inflammation	Blood	sepsis
GSM350222	inflammation	Blood	sepsis
GSM350223	inflammation	Blood	sepsis
GSM350224	inflammation	Blood	sepsis
GSM350225	inflammation	Blood	sepsis
GSM350226	inflammation	Blood	sepsis
GSM350227	inflammation	Blood	sepsis
GSM350228	inflammation	Blood	sepsis
GSM350229	inflammation	Blood	sepsis
GSM350230	inflammation	Blood	sepsis
GSM350231	inflammation	Blood	sepsis
GSM350232	inflammation	Blood	sepsis
GSM350233	inflammation	Blood	sepsis
GSM350234	inflammation	Blood	sepsis
GSM350235	inflammation	Blood	sepsis
GSM350236	inflammation	Blood	sepsis
GSM350237	inflammation	Blood	sepsis
GSM350238	inflammation	Blood	sepsis
GSM350239	inflammation	Blood	sepsis
GSM350240	inflammation	Blood	sepsis
GSM350241	inflammation	Blood	sepsis
GSM350242	inflammation	Blood	sepsis
GSM350243	inflammation	Blood	sepsis
GSM350244	inflammation	Blood	sepsis
GSM350245	inflammation	Blood	sepsis
GSM350246	inflammation	Blood	sepsis
GSM350247	inflammation	Blood	sepsis
GSM350248	inflammation	Blood	sepsis
GSM350249	inflammation	Blood	sepsis
GSM350250	inflammation	Blood	sepsis
GSM350251	inflammation	Blood	sepsis
GSM350252	inflammation	Blood	sepsis
GSM350253	inflammation	Blood	sepsis
GSM350254	inflammation	Blood	sepsis
GSM350255	inflammation	Blood	sepsis
GSM350256	inflammation	Blood	sepsis
GSM350257	inflammation	Blood	sepsis
GSM350258	inflammation	Blood	sepsis
GSM350259	inflammation	Blood	sepsis
GSM350260	inflammation	Blood	sepsis chock
GSM350261	inflammation	Blood	sepsis chock
GSM350262	inflammation	Blood	sepsis chock
GSM350263	inflammation	Blood	sepsis chock
GSM350264	inflammation	Blood	sepsis chock
GSM350265	inflammation	Blood	sepsis chock
GSM350266	inflammation	Blood	sepsis chock
GSM350267	inflammation	Blood	sepsis chock
GSM350268	inflammation	Blood	sepsis chock
GSM350269	inflammation	Blood	sepsis chock
GSM350270	inflammation	Blood	sepsis chock
GSM350271	inflammation	Blood	sepsis chock
GSM350272	inflammation	Blood	sepsis chock
GSM350273	inflammation	Blood	sepsis chock
GSM350274	inflammation	Blood	sepsis chock
GSM350275	inflammation	Blood	sepsis chock
GSM350276	inflammation	Blood	sepsis chock
GSM350277	inflammation	Blood	sepsis chock
GSM350278	inflammation	Blood	sepsis chock
GSM350279	inflammation	Blood	sepsis chock
GSM350280	inflammation	Blood	sepsis chock
GSM350281	inflammation	Blood	sepsis chock
GSM350282	inflammation	Blood	sepsis chock
GSM350283	inflammation	Blood	sepsis chock
GSM350284	inflammation	Blood	sepsis chock
GSM350285	inflammation	Blood	sepsis chock
GSM350286	inflammation	Blood	sepsis chock
GSM350287	inflammation	Blood	sepsis chock
GSM350288	inflammation	Blood	sepsis chock
GSM350289	inflammation	Blood	sepsis chock
GSM350290	inflammation	Blood	sepsis chock
GSM350291	inflammation	Blood	sepsis chock
GSM350292	inflammation	Blood	sepsis chock
GSM350293	inflammation	Blood	sepsis chock
GSM350294	inflammation	Blood	sepsis chock
GSM350295	inflammation	Blood	sepsis chock
GSM350296	inflammation	Blood	sepsis chock
GSM350297	inflammation	Blood	sepsis chock
GSM350298	inflammation	Blood	sepsis chock
GSM350299	inflammation	Blood	sepsis chock
GSM350300	inflammation	Blood	sepsis chock
GSM350301	inflammation	Blood	sepsis chock
GSM350302	inflammation	Blood	sepsis chock
GSM350303	inflammation	Blood	sepsis chock
GSM350304	inflammation	Blood	sepsis chock
GSM350305	inflammation	Blood	sepsis chock
GSM350306	inflammation	Blood	sepsis chock
GSM350307	inflammation	Blood	sepsis chock
GSM350308	inflammation	Blood	sepsis chock
GSM350309	inflammation	Blood	sepsis chock
GSM350310	inflammation	Blood	sepsis chock
GSM350311	inflammation	Blood	sepsis chock
GSM350312	inflammation	Blood	sepsis chock
GSM350313	inflammation	Blood	sepsis chock
GSM350314	inflammation	Blood	sepsis chock
GSM350315	inflammation	Blood	sepsis chock
GSM350316	inflammation	Blood	sepsis chock
GSM350317	inflammation	Blood	sepsis chock
GSM350318	inflammation	Blood	sepsis chock
GSM350319	inflammation	Blood	sepsis chock
GSM350320	inflammation	Blood	sepsis chock
GSM350321	inflammation	Blood	sepsis chock
GSM350322	inflammation	Blood	sepsis chock
GSM350323	inflammation	Blood	sepsis chock
GSM350324	inflammation	Blood	sepsis chock
GSM350325	inflammation	Blood	sepsis chock
GSM350326	inflammation	Blood	sepsis chock
GSM350327	inflammation	Blood	sepsis chock
GSM350328	inflammation	Blood	sepsis chock
GSM350329	inflammation	Blood	sepsis chock
GSM350330	inflammation	Blood	sepsis chock
GSM350331	inflammation	Blood	sepsis chock
GSM350332	inflammation	Blood	sepsis chock
GSM350333	inflammation	Blood	sepsis chock
GSM350334	inflammation	Blood	sepsis chock
GSM350335	inflammation	Blood	sepsis chock
GSM350336	inflammation	Blood	sepsis chock
GSM350337	inflammation	Blood	sepsis chock
GSM350338	inflammation	Blood	sepsis chock
GSM350339	inflammation	Blood	sepsis chock
GSM350340	inflammation	Blood	sepsis chock
GSM350341	inflammation	Blood	sepsis chock
GSM350342	inflammation	Blood	sepsis chock
GSM350343	inflammation	Blood	sepsis chock
GSM350344	inflammation	Blood	sepsis chock
GSM350345	inflammation	Blood	sepsis chock
GSM350346	inflammation	Blood	sepsis chock
GSM350347	inflammation	Blood	sepsis chock
GSM350348	inflammation	Blood	sepsis chock
GSM350349	inflammation	Blood	sepsis chock
GSM350350	inflammation	Blood	sepsis chock
GSM350351	inflammation	Blood	sepsis chock
GSM350352	inflammation	Blood	sepsis chock
GSM350353	inflammation	Blood	sepsis chock
GSM350354	inflammation	Blood	sepsis chock
GSM350355	inflammation	Blood	sepsis chock
GSM350356	inflammation	Blood	sepsis chock
GSM350357	inflammation	Blood	sepsis chock
GSM350358	inflammation	Blood	sepsis chock
GSM350359	inflammation	Blood	sepsis chock
GSM350360	inflammation	Blood	sepsis chock
GSM350361	inflammation	Blood	sepsis chock
GSM350362	inflammation	Blood	sepsis chock
GSM350363	inflammation	Blood	sepsis chock
GSM350364	inflammation	Blood	sepsis chock
GSM350365	inflammation	Blood	sepsis chock
GSM465908	inflammation	Blood	uveitis
GSM465911	inflammation	Blood	uveitis
GSM465912	inflammation	Blood	uveitis
GSM465914	inflammation	Blood	uveitis
GSM465915	inflammation	Blood	uveitis
GSM465916	inflammation	Blood	uveitis
GSM465917	inflammation	Blood	uveitis
GSM465918	inflammation	Blood	uveitis
GSM465919	inflammation	Blood	uveitis
GSM465920	inflammation	Blood	uveitis
GSM465921	inflammation	Blood	uveitis
GSM465922	inflammation	Blood	uveitis
GSM465923	inflammation	Blood	uveitis
GSM465924	inflammation	Blood	uveitis
GSM465950	inflammation	Blood	uveitis
GSM465952	inflammation	Blood	uveitis
GSM465953	inflammation	Blood	uveitis
GSM465954	inflammation	Blood	uveitis
GSM465955	inflammation	Blood	uveitis
GSM465957	inflammation	Blood	uveitis
GSM465960	inflammation	Blood	uveitis
GSM102976	inflammation	Blood	sepsis chock
GSM102977	inflammation	Blood	sepsis chock
GSM102978	inflammation	Blood	sepsis chock
GSM102979	inflammation	Blood	sepsis chock
GSM102980	inflammation	Blood	sepsis chock
GSM102981	inflammation	Blood	sepsis chock
GSM102982	inflammation	Blood	sepsis chock
GSM102983	inflammation	Blood	sepsis chock
GSM102984	inflammation	Blood	sepsis chock
GSM102985	inflammation	Blood	sepsis chock
GSM102986	inflammation	Blood	sepsis chock
GSM102987	inflammation	Blood	sepsis chock
GSM102988	inflammation	Blood	sepsis chock
GSM102989	inflammation	Blood	sepsis chock
GSM102990	inflammation	Blood	sepsis chock
GSM102991	inflammation	Blood	sepsis chock
GSM102992	inflammation	Blood	sepsis chock
GSM102993	inflammation	Blood	sepsis chock
GSM102994	inflammation	Blood	sepsis chock
GSM102995	inflammation	Blood	sepsis chock
GSM102996	inflammation	Blood	sepsis chock
GSM102997	inflammation	Blood	sepsis chock
GSM102998	inflammation	Blood	sepsis chock
GSM102999	inflammation	Blood	sepsis chock
GSM103000	inflammation	Blood	sepsis chock
GSM103001	inflammation	Blood	sepsis chock
GSM103002	inflammation	Blood	sepsis chock
GSM103003	inflammation	Blood	sepsis chock
GSM103004	inflammation	Blood	sepsis chock
GSM103005	inflammation	Blood	sepsis chock
GSM103006	inflammation	Blood	sepsis chock
GSM103007	inflammation	Blood	sepsis chock
GSM103008	inflammation	Blood	sepsis chock
GSM103009	inflammation	Blood	sepsis chock
GSM103010	inflammation	Blood	sepsis chock
GSM103011	inflammation	Blood	sepsis chock
GSM103012	inflammation	Blood	sepsis chock
GSM103013	inflammation	Blood	sepsis chock
GSM103014	inflammation	Blood	sepsis chock
GSM103015	inflammation	Blood	sepsis chock
GSM103016	inflammation	Blood	sepsis chock
GSM103017	inflammation	Blood	sepsis chock
GSM103018	inflammation	Blood	sepsis chock
GSM103019	inflammation	Blood	sepsis chock
GSM103020	inflammation	Blood	sepsis chock
GSM103021	inflammation	Blood	sepsis chock
GSM103022	inflammation	Blood	sepsis chock
GSM103023	inflammation	Blood	sepsis chock
GSM103024	inflammation	Blood	sepsis chock
GSM103025	inflammation	Blood	sepsis chock
GSM103026	inflammation	Blood	sepsis chock
GSM103027	inflammation	Blood	sepsis chock
GSM103028	inflammation	Blood	sepsis chock
GSM103029	inflammation	Blood	sepsis chock
GSM103030	inflammation	Blood	sepsis chock
GSM103033	inflammation	Blood	sepsis chock
GSM103036	inflammation	Blood	sepsis chock
GSM103044	inflammation	Blood	sepsis chock
GSM103045	inflammation	Blood	systemic inflammatory response syndrome
GSM103046	inflammation	Blood	systemic inflammatory response syndrome
GSM103047	inflammation	Blood	sepsis chock
GSM103048	inflammation	Blood	sepsis chock
GSM103049	inflammation	Blood	systemic inflammatory response syndrome
GSM103050	inflammation	Blood	systemic inflammatory response syndrome
GSM103051	inflammation	Blood	sepsis chock
GSM103052	inflammation	Blood	systemic inflammatory response syndrome
GSM103053	inflammation	Blood	systemic inflammatory response syndrome
GSM103054	inflammation	Blood	systemic inflammatory response syndrome
GSM103055	inflammation	Blood	systemic inflammatory response syndrome
GSM103056	inflammation	Blood	systemic inflammatory response syndrome
GSM103057	inflammation	Blood	systemic inflammatory response syndrome
GSM103058	inflammation	Blood	systemic inflammatory response syndrome
GSM103059	inflammation	Blood	systemic inflammatory response syndrome
GSM103060	inflammation	Blood	systemic inflammatory response syndrome
GSM103061	inflammation	Blood	systemic inflammatory response syndrome
GSM103062	inflammation	Blood	systemic inflammatory response syndrome
GSM103063	inflammation	Blood	systemic inflammatory response syndrome
GSM103064	inflammation	Blood	sepsis chock
GSM103065	inflammation	Blood	systemic inflammatory response syndrome
GSM103066	inflammation	Blood	systemic inflammatory response syndrome
GSM103067	inflammation	Blood	sepsis chock
GSM103068	inflammation	Blood	sepsis chock
GSM103069	inflammation	Blood	systemic inflammatory response syndrome
GSM103070	inflammation	Blood	systemic inflammatory response syndrome
GSM103072	inflammation	Blood	sepsis chock
GSM103073	inflammation	Blood	systemic inflammatory response syndrome
GSM103074	inflammation	Blood	systemic inflammatory response syndrome
GSM103075	inflammation	Blood	sepsis chock
GSM103076	inflammation	Blood	sepsis chock
GSM103077	inflammation	Blood	systemic inflammatory response syndrome
GSM103078	inflammation	Blood	systemic inflammatory response syndrome
GSM103079	inflammation	Blood	sepsis chock
GSM103080	inflammation	Blood	systemic inflammatory response syndrome
GSM103081	inflammation	Blood	systemic inflammatory response syndrome
GSM103082	inflammation	Blood	systemic inflammatory response syndrome
GSM103083	inflammation	Blood	sepsis chock
GSM77362	healthy	Thyroid	healthy
GSM77364	healthy	Thyroid	healthy
GSM77366	healthy	Thyroid	healthy
GSM77368	healthy	Thyroid	healthy
GSM77370	healthy	Thyroid	healthy
GSM77372	healthy	Thyroid	healthy
GSM77374	healthy	Thyroid	healthy
GSM77376	healthy	Thyroid	healthy
GSM77378	healthy	Thyroid	healthy
GSM103343	healthy	Hematopoetic	healthy
GSM103344	healthy	Hematopoetic	healthy
GSM103345	healthy	Hematopoetic	healthy
GSM103364	healthy	Hematopoetic	healthy
GSM103365	healthy	Hematopoetic	healthy
GSM103366	healthy	Hematopoetic	healthy
GSM103369	healthy	Hematopoetic	healthy
GSM103370	healthy	Hematopoetic	healthy
GSM103388	healthy	Hematopoetic	healthy
GSM103389	healthy	Hematopoetic	healthy
GSM103390	healthy	Hematopoetic	healthy
GSM93938	healthy	Colo-Rectal	healthy
GSM93939	healthy	Colo-Rectal	healthy
GSM93941	healthy	Colo-Rectal	healthy
GSM93943	healthy	Colo-Rectal	healthy
GSM93944	healthy	Colo-Rectal	healthy
GSM93946	healthy	Colo-Rectal	healthy
GSM93948	healthy	Colo-Rectal	healthy
GSM93950	healthy	Colo-Rectal	healthy
GSM93952	healthy	Colo-Rectal	healthy
GSM93954	healthy	Colo-Rectal	healthy
GSM134586	healthy	Breast	healthy
GSM134589	healthy	Breast	healthy
GSM134688	healthy	Breast	healthy
GSM134691	healthy	Breast	healthy
GSM134694	healthy	Breast	healthy
GSM134697	healthy	Breast	healthy
GSM134700	healthy	Breast	healthy
GSM134703	healthy	Breast	healthy
GSM134706	healthy	Breast	healthy
GSM134709	healthy	Breast	healthy
GSM134584	healthy	Breast	healthy
GSM134588	healthy	Breast	healthy
GSM134687	healthy	Breast	healthy
GSM134690	healthy	Breast	healthy
GSM134693	healthy	Breast	healthy
GSM134696	healthy	Breast	healthy
GSM134699	healthy	Breast	healthy
GSM134702	healthy	Breast	healthy
GSM134705	healthy	Breast	healthy
GSM134708	healthy	Breast	healthy
GSM211446	healthy	Adrenal	healthy
GSM211447	healthy	Adrenal	healthy
GSM211448	healthy	Adrenal	healthy
GSM211449	healthy	Adrenal	healthy
GSM211450	healthy	Adrenal	healthy
GSM215051	healthy	Colo-Rectal	healthy
GSM215052	healthy	Colo-Rectal	healthy
GSM215053	healthy	Colo-Rectal	healthy
GSM215054	healthy	Colo-Rectal	healthy
GSM215055	healthy	Colo-Rectal	healthy
GSM215056	healthy	Colo-Rectal	healthy
GSM215057	healthy	Colo-Rectal	healthy
GSM215058	healthy	Colo-Rectal	healthy
GSM215059	healthy	Colo-Rectal	healthy
GSM215060	healthy	Colo-Rectal	healthy
GSM215061	healthy	Colo-Rectal	healthy
GSM215062	healthy	Colo-Rectal	healthy
GSM215063	healthy	Colo-Rectal	healthy
GSM215064	healthy	Colo-Rectal	healthy
GSM215065	healthy	Colo-Rectal	healthy
GSM215066	healthy	Colo-Rectal	healthy
GSM215067	healthy	Colo-Rectal	healthy
GSM215068	healthy	Colo-Rectal	healthy
GSM215069	healthy	Colo-Rectal	healthy
GSM215070	healthy	Colo-Rectal	healthy
GSM215071	healthy	Colo-Rectal	healthy
GSM215072	healthy	Colo-Rectal	healthy
GSM215073	healthy	Colo-Rectal	healthy
GSM215074	healthy	Colo-Rectal	healthy
GSM215075	healthy	Colo-Rectal	healthy
GSM215076	healthy	Colo-Rectal	healthy
GSM215077	healthy	Colo-Rectal	healthy
GSM215078	healthy	Colo-Rectal	healthy
GSM215079	healthy	Colo-Rectal	healthy
GSM215080	healthy	Colo-Rectal	healthy
GSM215081	healthy	Colo-Rectal	healthy
GSM215082	healthy	Colo-Rectal	healthy
GSM350139	healthy	Blood	healthy
GSM350140	healthy	Blood	healthy
GSM350141	healthy	Blood	healthy
GSM350142	healthy	Blood	healthy
GSM350143	healthy	Blood	healthy
GSM350144	healthy	Blood	healthy
GSM350145	healthy	Blood	healthy
GSM350146	healthy	Blood	healthy
GSM350147	healthy	Blood	healthy
GSM350148	healthy	Blood	healthy
GSM350149	healthy	Blood	healthy
GSM350150	healthy	Blood	healthy
GSM350151	healthy	Blood	healthy
GSM350152	healthy	Blood	healthy
GSM350153	healthy	Blood	healthy
GSM350154	healthy	Blood	healthy
GSM350155	healthy	Blood	healthy
GSM350156	healthy	Blood	healthy
GSM350184	healthy	Blood	healthy
GSM350185	healthy	Blood	healthy
GSM350186	healthy	Blood	healthy
GSM350187	healthy	Blood	healthy
GSM350188	healthy	Blood	healthy
GSM350189	healthy	Blood	healthy
GSM350190	healthy	Blood	healthy
GSM350191	healthy	Blood	healthy
GSM350192	healthy	Blood	healthy
GSM350193	healthy	Blood	healthy
GSM350194	healthy	Blood	healthy
GSM350195	healthy	Blood	healthy
GSM350196	healthy	Blood	healthy
GSM350197	healthy	Blood	healthy
GSM350198	healthy	Blood	healthy
GSM350199	healthy	Blood	healthy
GSM350200	healthy	Blood	healthy
GSM350201	healthy	Blood	healthy
GSM350202	healthy	Blood	healthy
GSM350203	healthy	Blood	healthy
GSM350204	healthy	Blood	healthy
GSM350205	healthy	Blood	healthy
GSM350206	healthy	Blood	healthy
GSM350207	healthy	Blood	healthy
GSM465907	healthy	Blood	healthy
GSM465909	healthy	Blood	healthy
GSM465910	healthy	Blood	healthy
GSM465913	healthy	Blood	healthy
GSM465925	healthy	Blood	healthy
GSM465926	healthy	Blood	healthy
GSM465927	healthy	Blood	healthy
GSM465928	healthy	Blood	healthy
GSM465929	healthy	Blood	healthy
GSM465930	healthy	Blood	healthy
GSM465931	healthy	Blood	healthy
GSM465932	healthy	Blood	healthy
GSM465933	healthy	Blood	healthy
GSM465934	healthy	Blood	healthy
GSM465935	healthy	Blood	healthy
GSM465936	healthy	Blood	healthy
GSM465937	healthy	Blood	healthy
GSM465938	healthy	Blood	healthy
GSM465939	healthy	Blood	healthy
GSM465940	healthy	Blood	healthy
GSM465941	healthy	Blood	healthy
GSM465942	healthy	Blood	healthy
GSM465943	healthy	Blood	healthy
GSM465944	healthy	Blood	healthy
GSM465945	healthy	Blood	healthy
GSM465946	healthy	Blood	healthy
GSM465947	healthy	Blood	healthy
GSM465948	healthy	Blood	healthy
GSM465949	healthy	Blood	healthy
GSM465951	healthy	Blood	healthy
GSM465956	healthy	Blood	healthy
GSM465958	healthy	Blood	healthy
GSM465959	healthy	Blood	healthy
GSM465961	healthy	Blood	healthy
GSM662756	healthy	Prostate	Prostate
GSM662758	healthy	Prostate	Prostate
GSM662760	healthy	Prostate	Prostate
GSM662762	healthy	Prostate	Prostate
GSM662764	healthy	Prostate	Prostate
GSM662766	healthy	Prostate	Prostate
GSM662768	healthy	Breast	Breast
GSM662770	healthy	Breast	Breast
GSM662772	healthy	Breast	Breast
GSM662774	healthy	Breast	Breast
GSM662776	healthy	Breast	Breast
GSM662778	healthy	Breast	Breast
GSM737066	healthy	Liver	Liver
GSM737068	healthy	Liver	Liver
GSM737070	healthy	Liver	Liver
GSM737072	healthy	Liver	Liver
GSM737074	healthy	Liver	Liver
GSM737076	healthy	Liver	Liver
GSM737078	healthy	Liver	Liver
GSM737080	healthy	Liver	Liver
GSM737082	healthy	Liver	Liver
GSM737084	healthy	Liver	Liver
GSM758396	healthy	Blood	healthy
GSM758397	healthy	Blood	healthy
GSM758398	healthy	Blood	healthy
GSM764916	healthy	Oral	Oral
GSM764917	healthy	Oral	Oral
GSM764918	healthy	Oral	Oral
GSM764919	healthy	Oral	Oral
GSM764920	healthy	Oral	Oral
GSM764921	healthy	Oral	Oral
GSM764922	healthy	Oral	Oral
GSM764923	healthy	Oral	Oral
GSM764924	healthy	Oral	Oral
GSM764925	healthy	Oral	Oral
GSM764926	healthy	Oral	Oral
GSM764927	healthy	Oral	Oral
GSM764928	healthy	Oral	Oral
GSM764929	healthy	Oral	Oral
GSM764930	healthy	Oral	Oral
GSM764931	healthy	Oral	Oral
GSM764932	healthy	Oral	Oral
GSM764933	healthy	Oral	Oral
GSM764934	healthy	Oral	Oral
GSM764935	healthy	Oral	Oral
GSM764936	healthy	Oral	Oral
GSM764937	healthy	Oral	Oral
GSM764938	healthy	Oral	Oral
GSM764939	healthy	Oral	Oral
GSM764940	healthy	Oral	Oral
GSM764941	healthy	Oral	Oral
GSM764942	healthy	Oral	Oral
GSM764943	healthy	Oral	Oral
GSM764944	healthy	Oral	Oral
GSM764945	healthy	Oral	Oral
GSM764946	healthy	Oral	Oral
GSM764947	healthy	Oral	Oral
GSM764948	healthy	Oral	Oral
GSM764949	healthy	Oral	Oral
GSM764950	healthy	Oral	Oral
GSM764951	healthy	Oral	Oral
GSM764952	healthy	Oral	Oral
GSM764953	healthy	Oral	Oral
GSM764954	healthy	Oral	Oral
GSM764955	healthy	Oral	Oral
GSM764956	healthy	Oral	Oral
GSM764957	healthy	Oral	Oral
GSM764958	healthy	Oral	Oral
GSM764959	healthy	Oral	Oral
GSM764960	healthy	Oral	Oral
GSM102961	healthy	Blood	healthy
GSM102962	healthy	Blood	healthy
GSM102963	healthy	Blood	healthy
GSM102964	healthy	Blood	healthy
GSM102965	healthy	Blood	healthy
GSM102966	healthy	Blood	healthy
GSM102967	healthy	Blood	healthy
GSM102968	healthy	Blood	healthy
GSM102969	healthy	Blood	healthy
GSM102970	healthy	Blood	healthy
GSM102971	healthy	Blood	healthy
GSM102972	healthy	Blood	healthy
GSM102973	healthy	Blood	healthy
GSM102974	healthy	Blood	healthy
GSM102975	healthy	Blood	healthy
GSM103031	healthy	Blood	healthy
GSM103032	healthy	Blood	healthy
GSM103034	healthy	Blood	healthy
GSM103035	healthy	Blood	healthy
GSM103037	healthy	Blood	healthy
GSM103038	healthy	Blood	healthy
GSM103039	healthy	Blood	healthy
GSM103040	healthy	Blood	healthy
GSM103041	healthy	Blood	healthy
GSM103042	healthy	Blood	healthy
GSM103043	healthy	Blood	healthy
GSM103071	healthy	Blood	healthy
GSM77363	cancer	Thyroid	Thyroid carcinoma
GSM77365	cancer	Thyroid	Thyroid carcinoma
GSM77367	cancer	Thyroid	Thyroid carcinoma
GSM77369	cancer	Thyroid	Thyroid carcinoma
GSM77371	cancer	Thyroid	Thyroid carcinoma
GSM77373	cancer	Thyroid	Thyroid carcinoma
GSM77375	cancer	Thyroid	Thyroid carcinoma
GSM77377	cancer	Thyroid	Thyroid carcinoma
GSM77379	cancer	Thyroid	Thyroid carcinoma
GSM73653	cancer	Head and Neck	Head and Neck cancer HPV -
GSM73655	cancer	Head and Neck	Head and Neck cancer HPV -
GSM73656	cancer	Head and Neck	Head and Neck cancer HPV -
GSM73657	cancer	Head and Neck	Head and Neck cancer HPV -
GSM73658	cancer	Head and Neck	Head and Neck cancer HPV -
GSM73659	cancer	Head and Neck	Head and Neck cancer HPV -
GSM73660	cancer	Head and Neck	Head and Neck cancer HPV -
GSM73661	cancer	Head and Neck	Head and Neck cancer HPV -
GSM73662	cancer	Head and Neck	Head and Neck cancer HPV -
GSM73663	cancer	Head and Neck	Head and Neck cancer HPV -
GSM73664	cancer	Head and Neck	Head and Neck cancer HPV -
GSM73665	cancer	Head and Neck	Head and Neck cancer HPV -
GSM73666	cancer	Head and Neck	Head and Neck cancer HPV -
GSM73667	cancer	Head and Neck	Head and Neck cancer HPV -
GSM73668	cancer	Head and Neck	Head and Neck cancer HPV -
GSM73669	cancer	Head and Neck	Head and Neck cancer HPV -
GSM73670	cancer	Head and Neck	Head and Neck cancer HPV -
GSM73671	cancer	Head and Neck	Head and Neck cancer HPV -
GSM73672	cancer	Head and Neck	Head and Neck cancer HPV -
GSM73673	cancer	Head and Neck	Head and Neck cancer HPV -
GSM73674	cancer	Head and Neck	Head and Neck cancer HPV -
GSM73675	cancer	Head and Neck	Head and Neck cancer HPV -
GSM73676	cancer	Head and Neck	Head and Neck cancer HPV -
GSM73677	cancer	Head and Neck	Head and Neck cancer HPV -
GSM73678	cancer	Head and Neck	Head and Neck cancer HPV -
GSM73679	cancer	Head and Neck	Head and Neck cancer HPV -
GSM73680	cancer	Head and Neck	Head and Neck cancer HPV -
GSM73688	cancer	Head and Neck	Head and Neck cancer HPV -
GSM73654	cancer	Head and Neck	Head and Neck cancer HPV +
GSM73681	cancer	Head and Neck	Head and Neck cancer HPV +
GSM73682	cancer	Head and Neck	Head and Neck cancer HPV +
GSM73683	cancer	Head and Neck	Head and Neck cancer HPV +
GSM73684	cancer	Head and Neck	Head and Neck cancer HPV +
GSM73685	cancer	Head and Neck	Head and Neck cancer HPV +
GSM73686	cancer	Head and Neck	Head and Neck cancer HPV +
GSM73687	cancer	Head and Neck	Head and Neck cancer HPV +
GSM103347	cancer	Hematopoetic	MDS
GSM103349	cancer	Hematopoetic	MDS
GSM103354	cancer	Hematopoetic	MDS
GSM103355	cancer	Hematopoetic	MDS
GSM103357	cancer	Hematopoetic	MDS
GSM103358	cancer	Hematopoetic	MDS
GSM103361	cancer	Hematopoetic	MDS
GSM103363	cancer	Hematopoetic	MDS
GSM103367	cancer	Hematopoetic	MDS
GSM103381	cancer	Hematopoetic	MDS
GSM103382	cancer	Hematopoetic	MDS
GSM103384	cancer	Hematopoetic	MDS
GSM103391	cancer	Hematopoetic	MDS
GSM103394	cancer	Hematopoetic	MDS
GSM103399	cancer	Hematopoetic	MDS
GSM103401	cancer	Hematopoetic	MDS
GSM103404	cancer	Hematopoetic	MDS
GSM103408	cancer	Hematopoetic	MDS
GSM103348	cancer	Hematopoetic	MDS
GSM103351	cancer	Hematopoetic	MDS
GSM103356	cancer	Hematopoetic	MDS
GSM103368	cancer	Hematopoetic	MDS
GSM103372	cancer	Hematopoetic	MDS
GSM103375	cancer	Hematopoetic	MDS
GSM103376	cancer	Hematopoetic	MDS
GSM103379	cancer	Hematopoetic	MDS
GSM103385	cancer	Hematopoetic	MDS
GSM103387	cancer	Hematopoetic	MDS
GSM103392	cancer	Hematopoetic	MDS
GSM103393	cancer	Hematopoetic	MDS
GSM103395	cancer	Hematopoetic	MDS
GSM103396	cancer	Hematopoetic	MDS
GSM103398	cancer	Hematopoetic	MDS
GSM103402	cancer	Hematopoetic	MDS
GSM103403	cancer	Hematopoetic	MDS
GSM103405	cancer	Hematopoetic	MDS
GSM103407	cancer	Hematopoetic	MDS
GSM103346	cancer	Hematopoetic	MDS
GSM103350	cancer	Hematopoetic	MDS
GSM103352	cancer	Hematopoetic	MDS
GSM103353	cancer	Hematopoetic	MDS
GSM103359	cancer	Hematopoetic	MDS
GSM103360	cancer	Hematopoetic	MDS
GSM103362	cancer	Hematopoetic	MDS
GSM103371	cancer	Hematopoetic	MDS
GSM103373	cancer	Hematopoetic	MDS
GSM103374	cancer	Hematopoetic	MDS
GSM103377	cancer	Hematopoetic	MDS
GSM103378	cancer	Hematopoetic	MDS
GSM103380	cancer	Hematopoetic	MDS
GSM103383	cancer	Hematopoetic	MDS
GSM103386	cancer	Hematopoetic	MDS
GSM103397	cancer	Hematopoetic	MDS
GSM103400	cancer	Hematopoetic	MDS
GSM103406	cancer	Hematopoetic	MDS
GSM135233	cancer	Cervix	cervical cancer
GSM135234	cancer	Cervix	cervical cancer
GSM135260	cancer	Cervix	cervical cancer
GSM135232	cancer	Cervix	cervical cancer
GSM135235	cancer	Cervix	cervical cancer
GSM135236	cancer	Cervix	cervical cancer
GSM135231	cancer	Cervix	cervical cancer
GSM135242	cancer	Cervix	cervical cancer
GSM135243	cancer	Cervix	cervical cancer
GSM135251	cancer	Cervix	cervical cancer
GSM135252	cancer	Cervix	cervical cancer
GSM135244	cancer	Cervix	cervical cancer
GSM135259	cancer	Cervix	cervical cancer
GSM135254	cancer	Cervix	cervical cancer
GSM135255	cancer	Cervix	cervical cancer
GSM135261	cancer	Cervix	cervical cancer
GSM135229	cancer	Cervix	cervical cancer
GSM135230	cancer	Cervix	cervical cancer
GSM135245	cancer	Cervix	cervical cancer
GSM135246	cancer	Cervix	cervical cancer
GSM135258	cancer	Cervix	cervical cancer
GSM135247	cancer	Cervix	cervical cancer
GSM135250	cancer	Cervix	cervical cancer
GSM135237	cancer	Cervix	cervical cancer
GSM135238	cancer	Cervix	cervical cancer
GSM135239	cancer	Cervix	cervical cancer
GSM135256	cancer	Cervix	cervical cancer
GSM135257	cancer	Cervix	cervical cancer
GSM135240	cancer	Cervix	cervical cancer
GSM135248	cancer	Cervix	cervical cancer
GSM135253	cancer	Cervix	cervical cancer
GSM135241	cancer	Cervix	cervical cancer
GSM135249	cancer	Cervix	cervical cancer
GSM93789	cancer	Colo-Rectal	colorectal cancer
GSM93920	cancer	Colo-Rectal	colorectal cancer
GSM93921	cancer	Colo-Rectal	colorectal cancer
GSM93922	cancer	Colo-Rectal	colorectal cancer
GSM93923	cancer	Colo-Rectal	colorectal cancer
GSM93924	cancer	Colo-Rectal	colorectal cancer
GSM93925	cancer	Colo-Rectal	colorectal cancer
GSM93926	cancer	Colo-Rectal	colorectal cancer
GSM93927	cancer	Colo-Rectal	colorectal cancer
GSM93928	cancer	Colo-Rectal	colorectal cancer
GSM93929	cancer	Colo-Rectal	colorectal cancer
GSM93932	cancer	Colo-Rectal	colorectal cancer
GSM134587	cancer	Breast	Breast cancer
GSM134591	cancer	Breast	Breast cancer
GSM134689	cancer	Breast	Breast cancer
GSM134692	cancer	Breast	Breast cancer
GSM134695	cancer	Breast	Breast cancer
GSM134698	cancer	Breast	Breast cancer
GSM134701	cancer	Breast	Breast cancer
GSM134704	cancer	Breast	Breast cancer
GSM134707	cancer	Breast	Breast cancer
GSM134710	cancer	Breast	Breast cancer
GSM211451	cancer	Adrenal	adenoma
GSM211452	cancer	Adrenal	adenoma
GSM211453	cancer	Adrenal	adenoma
GSM211454	cancer	Adrenal	adenoma
GSM211455	cancer	Adrenal	adenoma
GSM211456	cancer	Adrenal	adenoma
GSM211457	cancer	Adrenal	adenoma
GSM211458	cancer	Adrenal	adenoma
GSM211459	cancer	Adrenal	adenoma
GSM211460	cancer	Adrenal	adenoma
GSM215083	cancer	Colo-Rectal	adenoma
GSM215084	cancer	Colo-Rectal	adenoma
GSM215085	cancer	Colo-Rectal	adenoma
GSM215086	cancer	Colo-Rectal	adenoma
GSM215087	cancer	Colo-Rectal	adenoma
GSM215088	cancer	Colo-Rectal	adenoma
GSM215089	cancer	Colo-Rectal	adenoma
GSM215090	cancer	Colo-Rectal	adenoma
GSM215091	cancer	Colo-Rectal	adenoma
GSM215092	cancer	Colo-Rectal	adenoma
GSM215093	cancer	Colo-Rectal	adenoma
GSM215094	cancer	Colo-Rectal	adenoma
GSM215095	cancer	Colo-Rectal	adenoma
GSM215096	cancer	Colo-Rectal	adenoma
GSM215097	cancer	Colo-Rectal	adenoma
GSM215098	cancer	Colo-Rectal	adenoma
GSM215099	cancer	Colo-Rectal	adenoma
GSM215100	cancer	Colo-Rectal	adenoma
GSM215101	cancer	Colo-Rectal	adenoma
GSM215102	cancer	Colo-Rectal	adenoma
GSM215103	cancer	Colo-Rectal	adenoma
GSM215104	cancer	Colo-Rectal	adenoma
GSM215105	cancer	Colo-Rectal	adenoma
GSM215106	cancer	Colo-Rectal	adenoma
GSM215107	cancer	Colo-Rectal	adenoma
GSM215108	cancer	Colo-Rectal	adenoma
GSM215109	cancer	Colo-Rectal	adenoma
GSM215110	cancer	Colo-Rectal	adenoma
GSM215111	cancer	Colo-Rectal	adenoma
GSM215112	cancer	Colo-Rectal	adenoma
GSM215113	cancer	Colo-Rectal	adenoma
GSM215114	cancer	Colo-Rectal	adenoma
GSM258553	cancer	Lung	non small Lung carcinoma
GSM258555	cancer	Lung	non small Lung carcinoma
GSM258556	cancer	Lung	non small Lung carcinoma
GSM258557	cancer	Lung	non small Lung carcinoma
GSM258562	cancer	Lung	non small Lung carcinoma
GSM258563	cancer	Lung	non small Lung carcinoma
GSM258565	cancer	Lung	non small Lung carcinoma
GSM258566	cancer	Lung	non small Lung carcinoma
GSM258570	cancer	Lung	non small Lung carcinoma
GSM258578	cancer	Lung	non small Lung carcinoma
GSM258580	cancer	Lung	non small Lung carcinoma
GSM258583	cancer	Lung	non small Lung carcinoma
GSM258585	cancer	Lung	non small Lung carcinoma
GSM258590	cancer	Lung	non small Lung carcinoma
GSM258594	cancer	Lung	non small Lung carcinoma
GSM258596	cancer	Lung	non small Lung carcinoma
GSM258599	cancer	Lung	non small Lung carcinoma
GSM258603	cancer	Lung	non small Lung carcinoma
GSM258551	cancer	Lung	non small Lung adenocarcinoma
GSM258552	cancer	Lung	non small Lung adenocarcinoma
GSM258554	cancer	Lung	non small Lung adenocarcinoma
GSM258558	cancer	Lung	non small Lung adenocarcinoma
GSM258559	cancer	Lung	non small Lung adenocarcinoma
GSM258560	cancer	Lung	non small Lung adenocarcinoma
GSM258561	cancer	Lung	non small Lung adenocarcinoma
GSM258564	cancer	Lung	non small Lung adenocarcinoma
GSM258567	cancer	Lung	non small Lung adenocarcinoma
GSM258568	cancer	Lung	non small Lung adenocarcinoma
GSM258569	cancer	Lung	non small Lung adenocarcinoma
GSM258571	cancer	Lung	non small Lung adenocarcinoma
GSM258572	cancer	Lung	non small Lung adenocarcinoma
GSM258573	cancer	Lung	non small Lung adenocarcinoma
GSM258574	cancer	Lung	non small Lung adenocarcinoma
GSM258575	cancer	Lung	non small Lung adenocarcinoma
GSM258576	cancer	Lung	non small Lung adenocarcinoma
GSM258577	cancer	Lung	non small Lung adenocarcinoma
GSM258579	cancer	Lung	non small Lung adenocarcinoma
GSM258581	cancer	Lung	non small Lung adenocarcinoma
GSM258582	cancer	Lung	non small Lung adenocarcinoma
GSM258584	cancer	Lung	non small Lung adenocarcinoma
GSM258586	cancer	Lung	non small Lung adenocarcinoma
GSM258587	cancer	Lung	non small Lung adenocarcinoma
GSM258588	cancer	Lung	non small Lung adenocarcinoma
GSM258589	cancer	Lung	non small Lung adenocarcinoma
GSM258591	cancer	Lung	non small Lung adenocarcinoma
GSM258592	cancer	Lung	non small Lung adenocarcinoma
GSM258593	cancer	Lung	non small Lung adenocarcinoma
GSM258595	cancer	Lung	non small Lung adenocarcinoma
GSM258597	cancer	Lung	non small Lung adenocarcinoma
GSM258598	cancer	Lung	non small Lung adenocarcinoma
GSM258600	cancer	Lung	non small Lung adenocarcinoma
GSM258601	cancer	Lung	non small Lung adenocarcinoma
GSM258602	cancer	Lung	non small Lung adenocarcinoma
GSM258604	cancer	Lung	non small Lung adenocarcinoma
GSM258605	cancer	Lung	non small Lung adenocarcinoma
GSM258606	cancer	Lung	non small Lung adenocarcinoma
GSM258607	cancer	Lung	non small Lung adenocarcinoma
GSM258608	cancer	Lung	non small Lung adenocarcinoma
GSM523115	cancer	Hematopoetic	Leukemia + DS
GSM523116	cancer	Hematopoetic	Leukemia + DS
GSM523117	cancer	Hematopoetic	Leukemia
GSM523118	cancer	Hematopoetic	Leukemia + DS
GSM523119	cancer	Hematopoetic	Leukemia + DS
GSM523120	cancer	Hematopoetic	Leukemia + DS
GSM523163	cancer	Hematopoetic	Leukemia
GSM523157	cancer	Hematopoetic	Leukemia
GSM523158	cancer	Hematopoetic	Leukemia
GSM523159	cancer	Hematopoetic	Leukemia + DS
GSM523160	cancer	Hematopoetic	Leukemia
GSM523161	cancer	Hematopoetic	Leukemia
GSM523162	cancer	Hematopoetic	Leukemia
GSM523151	cancer	Hematopoetic	Leukemia
GSM523152	cancer	Hematopoetic	Leukemia
GSM523153	cancer	Hematopoetic	Leukemia
GSM523154	cancer	Hematopoetic	Leukemia
GSM523155	cancer	Hematopoetic	Leukemia + DS
GSM523156	cancer	Hematopoetic	Leukemia + DS
GSM523145	cancer	Hematopoetic	Leukemia
GSM523146	cancer	Hematopoetic	Leukemia
GSM523147	cancer	Hematopoetic	Leukemia
GSM523148	cancer	Hematopoetic	Leukemia
GSM523149	cancer	Hematopoetic	Leukemia + DS
GSM523150	cancer	Hematopoetic	Leukemia
GSM523139	cancer	Hematopoetic	Leukemia
GSM523140	cancer	Hematopoetic	Leukemia
GSM523141	cancer	Hematopoetic	Leukemia
GSM523142	cancer	Hematopoetic	Leukemia + DS
GSM523143	cancer	Hematopoetic	Leukemia
GSM523144	cancer	Hematopoetic	Leukemia
GSM523133	cancer	Hematopoetic	Leukemia + DS
GSM523134	cancer	Hematopoetic	Leukemia
GSM523135	cancer	Hematopoetic	Leukemia
GSM523136	cancer	Hematopoetic	Leukemia
GSM523137	cancer	Hematopoetic	Leukemia
GSM523138	cancer	Hematopoetic	Leukemia
GSM523127	cancer	Hematopoetic	Leukemia + DS
GSM523128	cancer	Hematopoetic	Leukemia + DS
GSM523129	cancer	Hematopoetic	Leukemia + DS
GSM523130	cancer	Hematopoetic	Leukemia + DS
GSM523131	cancer	Hematopoetic	Leukemia + DS
GSM523132	cancer	Hematopoetic	Leukemia + DS
GSM523121	cancer	Hematopoetic	Leukemia + DS
GSM523122	cancer	Hematopoetic	Leukemia + DS
GSM523123	cancer	Hematopoetic	Leukemia + DS
GSM523124	cancer	Hematopoetic	Leukemia + DS
GSM523125	cancer	Hematopoetic	Leukemia + DS
GSM523126	cancer	Hematopoetic	Leukemia + DS
GSM662757	cancer	Prostate	Prostate
GSM662759	cancer	Prostate	Prostate
GSM662761	cancer	Prostate	Prostate
GSM662763	cancer	Prostate	Prostate
GSM662765	cancer	Prostate	Prostate
GSM662767	cancer	Prostate	Prostate
GSM662769	cancer	Breast	Breast
GSM662771	cancer	Breast	Breast
GSM662773	cancer	Breast	Breast
GSM662775	cancer	Breast	Breast
GSM662777	cancer	Breast	Breast
GSM662779	cancer	Breast	Breast
GSM737065	cancer	Liver	Liver
GSM737067	cancer	Liver	Liver
GSM737069	cancer	Liver	Liver
GSM737071	cancer	Liver	Liver
GSM737073	cancer	Liver	Liver
GSM737075	cancer	Liver	Liver
GSM737077	cancer	Liver	Liver
GSM737079	cancer	Liver	Liver
GSM737081	cancer	Liver	Liver
GSM737083	cancer	Liver	Liver
GSM758399	cancer	Brain	Brain cancer
GSM758400	cancer	Brain	Brain cancer
GSM758401	cancer	Brain	Brain cancer
GSM764749	cancer	Oral	Oral
GSM764750	cancer	Oral	Oral
GSM764751	cancer	Oral	Oral
GSM764752	cancer	Oral	Oral
GSM764753	cancer	Oral	Oral
GSM764754	cancer	Oral	Oral
GSM764755	cancer	Oral	Oral
GSM764756	cancer	Oral	Oral
GSM764757	cancer	Oral	Oral
GSM764758	cancer	Oral	Oral
GSM764759	cancer	Oral	Oral
GSM764760	cancer	Oral	Oral
GSM764761	cancer	Oral	Oral
GSM764762	cancer	Oral	Oral
GSM764763	cancer	Oral	Oral
GSM764764	cancer	Oral	Oral
GSM764765	cancer	Oral	Oral
GSM764766	cancer	Oral	Oral
GSM764767	cancer	Oral	Oral
GSM764768	cancer	Oral	Oral
GSM764769	cancer	Oral	Oral
GSM764770	cancer	Oral	Oral
GSM764771	cancer	Oral	Oral
GSM764772	cancer	Oral	Oral
GSM764773	cancer	Oral	Oral
GSM764774	cancer	Oral	Oral
GSM764775	cancer	Oral	Oral
GSM764776	cancer	Oral	Oral
GSM764777	cancer	Oral	Oral
GSM764778	cancer	Oral	Oral
GSM764779	cancer	Oral	Oral
GSM764780	cancer	Oral	Oral
GSM764781	cancer	Oral	Oral
GSM764782	cancer	Oral	Oral
GSM764783	cancer	Oral	Oral
GSM764784	cancer	Oral	Oral
GSM764785	cancer	Oral	Oral
GSM764786	cancer	Oral	Oral
GSM764787	cancer	Oral	Oral
GSM764788	cancer	Oral	Oral
GSM764789	cancer	Oral	Oral
GSM764790	cancer	Oral	Oral
GSM764791	cancer	Oral	Oral
GSM764792	cancer	Oral	Oral
GSM764793	cancer	Oral	Oral
GSM764794	cancer	Oral	Oral
GSM764795	cancer	Oral	Oral
GSM764796	cancer	Oral	Oral
GSM764797	cancer	Oral	Oral
GSM764798	cancer	Oral	Oral
GSM764799	cancer	Oral	Oral
GSM764800	cancer	Oral	Oral
GSM764801	cancer	Oral	Oral
GSM764802	cancer	Oral	Oral
GSM764803	cancer	Oral	Oral
GSM764804	cancer	Oral	Oral
GSM764805	cancer	Oral	Oral
GSM764806	cancer	Oral	Oral
GSM764807	cancer	Oral	Oral
GSM764808	cancer	Oral	Oral
GSM764809	cancer	Oral	Oral
GSM764810	cancer	Oral	Oral
GSM764811	cancer	Oral	Oral
GSM764812	cancer	Oral	Oral
GSM764813	cancer	Oral	Oral
GSM764814	cancer	Oral	Oral
GSM764815	cancer	Oral	Oral
GSM764816	cancer	Oral	Oral
GSM764817	cancer	Oral	Oral
GSM764818	cancer	Oral	Oral
GSM764819	cancer	Oral	Oral
GSM764820	cancer	Oral	Oral
GSM764821	cancer	Oral	Oral
GSM764822	cancer	Oral	Oral
GSM764823	cancer	Oral	Oral
GSM764824	cancer	Oral	Oral
GSM764825	cancer	Oral	Oral
GSM764826	cancer	Oral	Oral
GSM764827	cancer	Oral	Oral
GSM764828	cancer	Oral	Oral
GSM764829	cancer	Oral	Oral
GSM764830	cancer	Oral	Oral
GSM764831	cancer	Oral	Oral
GSM764832	cancer	Oral	Oral
GSM764833	cancer	Oral	Oral
GSM764834	cancer	Oral	Oral
GSM764835	cancer	Oral	Oral
GSM764836	cancer	Oral	Oral
GSM764837	cancer	Oral	Oral
GSM764838	cancer	Oral	Oral
GSM764839	cancer	Oral	Oral
GSM764840	cancer	Oral	Oral
GSM764841	cancer	Oral	Oral
GSM764842	cancer	Oral	Oral
GSM764843	cancer	Oral	Oral
GSM764844	cancer	Oral	Oral
GSM764845	cancer	Oral	Oral
GSM764846	cancer	Oral	Oral
GSM764847	cancer	Oral	Oral
GSM764848	cancer	Oral	Oral
GSM764849	cancer	Oral	Oral
GSM764850	cancer	Oral	Oral
GSM764851	cancer	Oral	Oral
GSM764852	cancer	Oral	Oral
GSM764853	cancer	Oral	Oral
GSM764854	cancer	Oral	Oral
GSM764855	cancer	Oral	Oral
GSM764856	cancer	Oral	Oral
GSM764857	cancer	Oral	Oral
GSM764858	cancer	Oral	Oral
GSM764859	cancer	Oral	Oral
GSM764860	cancer	Oral	Oral
GSM764861	cancer	Oral	Oral
GSM764862	cancer	Oral	Oral
GSM764863	cancer	Oral	Oral
GSM764864	cancer	Oral	Oral
GSM764865	cancer	Oral	Oral
GSM764866	cancer	Oral	Oral
GSM764867	cancer	Oral	Oral
GSM764868	cancer	Oral	Oral
GSM764869	cancer	Oral	Oral
GSM764870	cancer	Oral	Oral
GSM764871	cancer	Oral	Oral
GSM764872	cancer	Oral	Oral
GSM764873	cancer	Oral	Oral
GSM764874	cancer	Oral	Oral
GSM764875	cancer	Oral	Oral
GSM764876	cancer	Oral	Oral
GSM764877	cancer	Oral	Oral
GSM764878	cancer	Oral	Oral
GSM764879	cancer	Oral	Oral
GSM764880	cancer	Oral	Oral
GSM764881	cancer	Oral	Oral
GSM764882	cancer	Oral	Oral
GSM764883	cancer	Oral	Oral
GSM764884	cancer	Oral	Oral
GSM764885	cancer	Oral	Oral
GSM764886	cancer	Oral	Oral
GSM764887	cancer	Oral	Oral
GSM764888	cancer	Oral	Oral
GSM764889	cancer	Oral	Oral
GSM764890	cancer	Oral	Oral
GSM764891	cancer	Oral	Oral
GSM764892	cancer	Oral	Oral
GSM764893	cancer	Oral	Oral
GSM764894	cancer	Oral	Oral
GSM764895	cancer	Oral	Oral
GSM764896	cancer	Oral	Oral
GSM764897	cancer	Oral	Oral
GSM764898	cancer	Oral	Oral
GSM764899	cancer	Oral	Oral
GSM764900	cancer	Oral	Oral
GSM764901	cancer	Oral	Oral
GSM764902	cancer	Oral	Oral
GSM764903	cancer	Oral	Oral
GSM764904	cancer	Oral	Oral
GSM764905	cancer	Oral	Oral
GSM764906	cancer	Oral	Oral
GSM764907	cancer	Oral	Oral
GSM764908	cancer	Oral	Oral
GSM764909	cancer	Oral	Oral
GSM764910	cancer	Oral	Oral
GSM764911	cancer	Oral	Oral
GSM764912	cancer	Oral	Oral
GSM764913	cancer	Oral	Oral
GSM764914	cancer	Oral	Oral
GSM764915	cancer	Oral	Oral
GSM764961	cancer	Oral	Oral
GSM764962	cancer	Oral	Oral
GSM764963	cancer	Oral	Oral
GSM764964	cancer	Oral	Oral
GSM764965	cancer	Oral	Oral
GSM764966	cancer	Oral	Oral
GSM764967	cancer	Oral	Oral
GSM764968	cancer	Oral	Oral
GSM764969	cancer	Oral	Oral
GSM764970	cancer	Oral	Oral
GSM764971	cancer	Oral	Oral
GSM764972	cancer	Oral	Oral
GSM764973	cancer	Oral	Oral
GSM764974	cancer	Oral	Oral
GSM764975	cancer	Oral	Oral
GSM764976	cancer	Oral	Oral
GSM764977	cancer	Oral	Oral
GSM60242	cancer	Kidney	Kidney
GSM60243	cancer	Kidney	Kidney
GSM60246	cancer	Kidney	Kidney
GSM60247	cancer	Kidney	Kidney
GSM60248	cancer	Kidney	Kidney
GSM60249	cancer	Kidney	Kidney
GSM60250	cancer	Kidney	Kidney
GSM60251	cancer	Kidney	Kidney
GSM60252	cancer	Kidney	Kidney
GSM60253	cancer	Kidney	Kidney
GSM60254	cancer	Kidney	Kidney
GSM60257	cancer	Kidney	Kidney
GSM60260	cancer	Kidney	Kidney
GSM60269	cancer	Kidney	Kidney
GSM60245	cancer	Kidney	Kidney
GSM60255	cancer	Kidney	Kidney
GSM60262	cancer	Kidney	Kidney
GSM60267	cancer	Kidney	Kidney
GSM60268	cancer	Kidney	Kidney
GSM60244	cancer	Kidney	Kidney
GSM60261	cancer	Kidney	Kidney
GSM60266	cancer	Kidney	Kidney
GSM60270	cancer	Kidney	Kidney
GSM60241	cancer	Kidney	Kidney
GSM60256	cancer	Kidney	Kidney
GSM60258	cancer	Kidney	Kidney
GSM60259	cancer	Kidney	Kidney
GSM60263	cancer	Kidney	Kidney
GSM60264	cancer	Kidney	Kidney
GSM60265	cancer	Kidney	Kidney
GSM60271	cancer	Kidney	Kidney
GSM60272	cancer	Kidney	Kidney
GSM60273	cancer	Kidney	Kidney
GSM60274	cancer	Kidney	Kidney
GSM88859	cancer	Breast	Breast
GSM88861	cancer	Breast	Breast
GSM88863	cancer	Breast	Breast
GSM88865	cancer	Breast	Breast
GSM88867	cancer	Breast	Breast
GSM88869	cancer	Breast	Breast
GSM88871	cancer	Breast	Breast
GSM88858	cancer	Breast	Breast
GSM88860	cancer	Breast	Breast
GSM88862	cancer	Breast	Breast
GSM88864	cancer	Breast	Breast
GSM88866	cancer	Breast	Breast
GSM88868	cancer	Breast	Breast
GSM88870	cancer	Breast	Breast
GSM85513	healthy	Breast	Breast
GSM85514	healthy	Breast	Breast
GSM85515	healthy	Breast	Breast
GSM85516	healthy	Breast	Breast
GSM85517	healthy	Breast	Breast
GSM85518	healthy	Breast	Breast
GSM85519	healthy	Breast	Breast
GSM85493	cancer	Breast	Breast
GSM85494	cancer	Breast	Breast
GSM85495	cancer	Breast	Breast
GSM85496	cancer	Breast	Breast
GSM85497	cancer	Breast	Breast
GSM85498	cancer	Breast	Breast
GSM85499	cancer	Breast	Breast
GSM85500	cancer	Breast	Breast
GSM85501	cancer	Breast	Breast
GSM85502	cancer	Breast	Breast
GSM85503	cancer	Breast	Breast
GSM85504	cancer	Breast	Breast
GSM85505	cancer	Breast	Breast
GSM85506	cancer	Breast	Breast
GSM85507	cancer	Breast	Breast
GSM85508	cancer	Breast	Breast
GSM85509	cancer	Breast	Breast
GSM85510	cancer	Breast	Breast
GSM85511	cancer	Breast	Breast
GSM85512	cancer	Breast	Breast
GSM85491	cancer	Breast	Breast
GSM85492	cancer	Breast	Breast
GSM85473	cancer	Breast	Breast
GSM85474	cancer	Breast	Breast
GSM85475	cancer	Breast	Breast
GSM85476	cancer	Breast	Breast
GSM85477	cancer	Breast	Breast
GSM85478	cancer	Breast	Breast
GSM85479	cancer	Breast	Breast
GSM85480	cancer	Breast	Breast
GSM85481	cancer	Breast	Breast
GSM85482	cancer	Breast	Breast
GSM85483	cancer	Breast	Breast
GSM85484	cancer	Breast	Breast
GSM85485	cancer	Breast	Breast
GSM85486	cancer	Breast	Breast
GSM85487	cancer	Breast	Breast
GSM85488	cancer	Breast	Breast
GSM85489	cancer	Breast	Breast
GSM85490	cancer	Breast	Breast
GSM175776	healthy	Uterus	Uterus
GSM175777	healthy	Uterus	Uterus
GSM175778	healthy	Uterus	Uterus
GSM175779	healthy	Uterus	Uterus
GSM175780	healthy	Uterus	Uterus
GSM175781	healthy	Uterus	Uterus
GSM175782	healthy	Uterus	Uterus
GSM175783	healthy	Uterus	Uterus
GSM175784	healthy	Uterus	Uterus
GSM175785	healthy	Uterus	Uterus
GSM175766	inflammation	Uterus	Uterus
GSM175767	inflammation	Uterus	Uterus
GSM175768	inflammation	Uterus	Uterus
GSM175769	inflammation	Uterus	Uterus
GSM175770	inflammation	Uterus	Uterus
GSM175771	inflammation	Uterus	Uterus
GSM175772	inflammation	Uterus	Uterus
GSM175773	inflammation	Uterus	Uterus
GSM175774	inflammation	Uterus	Uterus
GSM175775	inflammation	Uterus	Uterus
GSM144434	inflammation	Skin	Skin
GSM144437	inflammation	Skin	Skin
GSM144441	inflammation	Skin	Skin
GSM144444	inflammation	Skin	Skin
GSM144362	healthy	Skin	Skin
GSM144371	healthy	Skin	Skin
GSM144376	healthy	Skin	Skin
GSM144435	inflammation	Skin	Skin
GSM144438	inflammation	Skin	Skin
GSM144442	inflammation	Skin	Skin
GSM144445	inflammation	Skin	Skin
GSM144447	inflammation	Skin	Skin
GSM144309	healthy	Skin	Skin
GSM144366	healthy	Skin	Skin
GSM144368	healthy	Skin	Skin
GSM144372	healthy	Skin	Skin
GSM144375	healthy	Skin	Skin
GSM144432	inflammation	Skin	Skin
GSM144439	inflammation	Skin	Skin
GSM144448	inflammation	Skin	Skin
GSM144311	healthy	Skin	Skin
GSM144369	healthy	Skin	Skin
GSM144373	healthy	Skin	Skin
GSM144419	healthy	Skin	Skin
GSM144433	inflammation	Skin	Skin
GSM144436	inflammation	Skin	Skin
GSM144440	inflammation	Skin	Skin
GSM144443	inflammation	Skin	Skin
GSM144446	inflammation	Skin	Skin
GSM144449	inflammation	Skin	Skin
GSM144347	inflammation	Skin	Skin
GSM144367	healthy	Skin	Skin
GSM144370	healthy	Skin	Skin
GSM144374	healthy	Skin	Skin
GSM240023	healthy	Colo-Rectal	colorectal
GSM240024	healthy	Colo-Rectal	colorectal
GSM240025	healthy	Colo-Rectal	colorectal
GSM240026	healthy	Colo-Rectal	colorectal
GSM240027	healthy	Colo-Rectal	colorectal
GSM239617	inflammation	Colo-Rectal	colorectal
GSM239618	inflammation	Colo-Rectal	colorectal
GSM239714	inflammation	Colo-Rectal	colorectal
GSM239716	inflammation	Colo-Rectal	colorectal
GSM239717	inflammation	Colo-Rectal	colorectal
GSM239718	inflammation	Colo-Rectal	colorectal
GSM239719	inflammation	Colo-Rectal	colorectal
GSM239720	inflammation	Colo-Rectal	colorectal
GSM239723	healthy	Colo-Rectal	colorectal
GSM239725	healthy	Colo-Rectal	colorectal
GSM239726	healthy	Colo-Rectal	colorectal
GSM239727	healthy	Colo-Rectal	colorectal
GSM239729	healthy	Colo-Rectal	colorectal
GSM239730	healthy	Colo-Rectal	colorectal
GSM239731	healthy	Colo-Rectal	colorectal
GSM239732	healthy	Colo-Rectal	colorectal
GSM240022	healthy	Colo-Rectal	colorectal
GSM240028	healthy	Colo-Rectal	colorectal
GSM240029	healthy	Colo-Rectal	colorectal
GSM240030	healthy	Colo-Rectal	colorectal
GSM240031	healthy	Colo-Rectal	colorectal
GSM277231	cancer	Liver	colorectal
GSM277236	cancer	Liver	colorectal
GSM277238	cancer	Liver	colorectal
GSM277239	cancer	Liver	colorectal
GSM277246	cancer	Liver	colorectal
GSM277248	cancer	Liver	colorectal
GSM277253	cancer	Liver	colorectal
GSM277256	cancer	Liver	colorectal
GSM277466	cancer	Liver	colorectal
GSM277469	cancer	Liver	colorectal
GSM277477	cancer	Liver	colorectal
GSM277478	cancer	Liver	colorectal
GSM277479	cancer	Liver	colorectal
GSM277481	cancer	Liver	colorectal
GSM277494	cancer	Liver	colorectal
GSM277646	cancer	Liver	colorectal
GSM277647	cancer	Liver	colorectal
GSM277648	cancer	Liver	colorectal
GSM312811	cancer	Lymph	Lymph
GSM312812	cancer	Lymph	Lymph
GSM312813	cancer	Lymph	Lymph
GSM312814	cancer	Lymph	Lymph
GSM312815	cancer	Lymph	Lymph
GSM312816	cancer	Lymph	Lymph
GSM312817	cancer	Lymph	Lymph
GSM312818	cancer	Lymph	Lymph
GSM312819	cancer	Lymph	Lymph
GSM312820	cancer	Lymph	Lymph
GSM312821	cancer	Lymph	Lymph
GSM312822	cancer	Lymph	Lymph
GSM312823	cancer	Lymph	Lymph
GSM312824	cancer	Lymph	Lymph
GSM312825	cancer	Lymph	Lymph
GSM312826	cancer	Lymph	Lymph
GSM312839	cancer	Lymph	Lymph
GSM312840	cancer	Lymph	Lymph
GSM312841	cancer	Lymph	Lymph
GSM312843	cancer	Lymph	Lymph
GSM312844	cancer	Lymph	Lymph
GSM312845	cancer	Lymph	Lymph
GSM312846	cancer	Lymph	Lymph
GSM312847	cancer	Lymph	Lymph
GSM312848	cancer	Lymph	Lymph
GSM312849	cancer	Lymph	Lymph
GSM312851	cancer	Lymph	Lymph
GSM312853	cancer	Lymph	Lymph
GSM312854	cancer	Lymph	Lymph
GSM312856	cancer	Lymph	Lymph
GSM312857	cancer	Lymph	Lymph
GSM312858	cancer	Lymph	Lymph
GSM312859	cancer	Lymph	Lymph
GSM312860	cancer	Lymph	Lymph
GSM312861	cancer	Lymph	Lymph
GSM312862	cancer	Lymph	Lymph
GSM312863	cancer	Lymph	Lymph
GSM312864	cancer	Lymph	Lymph
GSM312865	cancer	Lymph	Lymph
GSM312867	cancer	Lymph	Lymph
GSM312868	cancer	Lymph	Lymph
GSM312869	cancer	Lymph	Lymph
GSM312870	healthy	Lymph	Lymph
GSM312872	healthy	Lymph	Lymph
GSM312874	healthy	Lymph	Lymph
GSM312875	healthy	Lymph	Lymph
GSM312876	healthy	Lymph	Lymph
GSM312877	healthy	Lymph	Lymph
GSM312879	healthy	Lymph	Lymph
GSM312882	healthy	Lymph	Lymph
GSM312883	healthy	Lymph	Lymph
GSM312886	healthy	Lymph	Lymph
GSM312887	healthy	Lymph	Lymph
GSM312890	healthy	Lymph	Lymph
GSM312893	healthy	Lymph	Lymph
GSM312894	healthy	Lymph	Lymph
GSM312895	healthy	Lymph	Lymph
GSM312937	healthy	Lymph	Lymph
GSM312938	healthy	Lymph	Lymph
GSM312939	healthy	Lymph	Lymph
GSM312940	healthy	Lymph	Lymph
GSM312941	healthy	Lymph	Lymph
GSM312942	healthy	Lymph	Lymph
GSM312943	healthy	Lymph	Lymph
GSM312944	healthy	Lymph	Lymph
GSM312945	healthy	Lymph	Lymph
GSM312946	healthy	Lymph	Lymph
GSM372286	healthy	Skin	Skin
GSM372287	healthy	Skin	Skin
GSM372288	healthy	Skin	Skin
GSM372289	healthy	Skin	Skin
GSM372290	healthy	Skin	Skin
GSM372291	healthy	Skin	Skin
GSM372292	healthy	Skin	Skin
GSM372293	healthy	Skin	Skin
GSM372294	healthy	Skin	Skin
GSM372295	healthy	Skin	Skin
GSM372296	healthy	Skin	Skin
GSM372297	healthy	Skin	Skin
GSM372298	healthy	Skin	Skin
GSM372299	healthy	Skin	Skin
GSM372300	healthy	Skin	Skin
GSM372301	healthy	Skin	Skin
GSM372302	healthy	Skin	Skin
GSM372303	healthy	Skin	Skin
GSM372304	healthy	Skin	Skin
GSM372305	healthy	Skin	Skin
GSM372306	healthy	Skin	Skin
GSM372307	healthy	Skin	Skin
GSM372309	healthy	Skin	Skin
GSM372311	healthy	Skin	Skin
GSM372313	healthy	Skin	Skin
GSM372315	healthy	Skin	Skin
GSM372317	healthy	Skin	Skin
GSM372319	healthy	Skin	Skin
GSM372321	healthy	Skin	Skin
GSM372323	healthy	Skin	Skin
GSM372326	healthy	Skin	Skin
GSM372328	healthy	Skin	Skin
GSM372330	healthy	Skin	Skin
GSM372332	healthy	Skin	Skin
GSM372335	healthy	Skin	Skin
GSM372337	healthy	Skin	Skin
GSM372339	healthy	Skin	Skin
GSM372341	healthy	Skin	Skin
GSM372343	healthy	Skin	Skin
GSM372345	healthy	Skin	Skin
GSM372347	healthy	Skin	Skin
GSM372349	healthy	Skin	Skin
GSM372351	healthy	Skin	Skin
GSM372353	healthy	Skin	Skin
GSM372355	healthy	Skin	Skin
GSM372357	healthy	Skin	Skin
GSM372359	healthy	Skin	Skin
GSM372361	healthy	Skin	Skin
GSM372363	healthy	Skin	Skin
GSM372308	inflammation	Skin	Skin
GSM372310	inflammation	Skin	Skin
GSM372312	inflammation	Skin	Skin
GSM372314	inflammation	Skin	Skin
GSM372316	inflammation	Skin	Skin
GSM372318	inflammation	Skin	Skin
GSM372320	inflammation	Skin	Skin
GSM372322	inflammation	Skin	Skin
GSM372324	inflammation	Skin	Skin
GSM372325	inflammation	Skin	Skin
GSM372327	inflammation	Skin	Skin
GSM372329	inflammation	Skin	Skin
GSM372331	inflammation	Skin	Skin
GSM372333	inflammation	Skin	Skin
GSM372334	inflammation	Skin	Skin
GSM372336	inflammation	Skin	Skin
GSM372338	inflammation	Skin	Skin
GSM372340	inflammation	Skin	Skin
GSM372342	inflammation	Skin	Skin
GSM372344	inflammation	Skin	Skin
GSM372346	inflammation	Skin	Skin
GSM372348	inflammation	Skin	Skin
GSM372350	inflammation	Skin	Skin
GSM372352	inflammation	Skin	Skin
GSM372354	inflammation	Skin	Skin
GSM372356	inflammation	Skin	Skin
GSM372358	inflammation	Skin	Skin
GSM372360	inflammation	Skin	Skin
GSM372362	inflammation	Skin	Skin
GSM372364	inflammation	Skin	Skin
GSM372365	inflammation	Skin	Skin
GSM372366	inflammation	Skin	Skin
GSM372367	inflammation	Skin	Skin
GSM415386	healthy	Lung	Lung
GSM415387	healthy	Lung	Lung
GSM415388	healthy	Lung	Lung
GSM415389	healthy	Lung	Lung
GSM415390	healthy	Lung	Lung
GSM415391	healthy	Lung	Lung
GSM415392	inflammation	Lung	Lung
GSM415393	inflammation	Lung	Lung
GSM415394	inflammation	Lung	Lung
GSM415395	inflammation	Lung	Lung
GSM415396	inflammation	Lung	Lung
GSM415397	inflammation	Lung	Lung
GSM259617	cancer	Skin	melanoma
GSM259618	cancer	Skin	melanoma
GSM259619	cancer	Skin	melanoma
GSM259620	cancer	Skin	melanoma
GSM259621	cancer	Skin	melanoma
GSM259622	cancer	Skin	melanoma
GSM259623	cancer	Skin	melanoma
GSM259624	cancer	Skin	melanoma
GSM259625	cancer	Skin	melanoma
GSM259626	cancer	Skin	melanoma
GSM259627	cancer	Skin	melanoma
GSM259628	cancer	Skin	melanoma
GSM259629	cancer	Skin	melanoma
GSM259630	cancer	Skin	melanoma
GSM259631	cancer	Skin	melanoma
GSM259632	cancer	Skin	melanoma
GSM259633	cancer	Skin	melanoma
GSM259634	cancer	Skin	melanoma
GSM259635	cancer	Skin	melanoma
GSM259636	cancer	Skin	melanoma
GSM259637	cancer	Skin	melanoma
GSM259638	cancer	Skin	melanoma
GSM259639	cancer	Skin	melanoma
GSM259640	cancer	Skin	melanoma
GSM259641	cancer	Skin	melanoma
GSM259642	cancer	Skin	melanoma
GSM259643	cancer	Skin	melanoma
GSM259644	cancer	Skin	melanoma
GSM259645	cancer	Skin	melanoma
GSM259646	cancer	Skin	melanoma
GSM259647	cancer	Skin	melanoma
GSM259648	cancer	Skin	melanoma
GSM259649	cancer	Skin	melanoma
GSM259650	cancer	Skin	melanoma
GSM259651	cancer	Skin	melanoma
GSM259652	cancer	Skin	melanoma
GSM259653	cancer	Skin	melanoma
GSM259654	cancer	Skin	melanoma
GSM259655	cancer	Skin	melanoma
GSM259656	cancer	Skin	melanoma
GSM259657	cancer	Skin	melanoma
GSM259658	cancer	Skin	melanoma
GSM259659	cancer	Skin	melanoma
GSM262030	cancer	Hematopoetic	Leukemia
GSM262031	cancer	Hematopoetic	Leukemia
GSM262032	cancer	Hematopoetic	Leukemia
GSM262033	cancer	Hematopoetic	Leukemia
GSM262034	cancer	Hematopoetic	Leukemia
GSM262035	cancer	Hematopoetic	Leukemia
GSM262036	cancer	Hematopoetic	Leukemia
GSM262037	cancer	Hematopoetic	Leukemia
GSM262038	cancer	Hematopoetic	Leukemia
GSM262039	cancer	Hematopoetic	Leukemia
GSM262040	cancer	Hematopoetic	Leukemia
GSM262041	cancer	Hematopoetic	Leukemia
GSM262042	cancer	Hematopoetic	Leukemia
GSM262043	cancer	Hematopoetic	Leukemia
GSM262044	cancer	Hematopoetic	Leukemia
GSM262045	cancer	Hematopoetic	Leukemia
GSM262046	cancer	Hematopoetic	Leukemia
GSM262047	cancer	Hematopoetic	Leukemia
GSM262048	cancer	Hematopoetic	Leukemia
GSM262049	cancer	Hematopoetic	Leukemia
GSM262050	cancer	Hematopoetic	Leukemia
GSM262051	cancer	Hematopoetic	Leukemia
GSM262052	cancer	Hematopoetic	Leukemia
GSM262053	cancer	Hematopoetic	Leukemia
GSM262054	cancer	Hematopoetic	Leukemia
GSM262055	cancer	Hematopoetic	Leukemia
GSM262056	cancer	Hematopoetic	Leukemia
GSM262057	cancer	Hematopoetic	Leukemia
GSM262058	cancer	Hematopoetic	Leukemia
GSM262059	cancer	Hematopoetic	Leukemia
GSM262060	cancer	Hematopoetic	Leukemia
GSM262061	cancer	Hematopoetic	Leukemia
GSM262062	cancer	Hematopoetic	Leukemia
GSM262063	cancer	Hematopoetic	Leukemia
GSM262064	cancer	Hematopoetic	Leukemia
GSM262065	cancer	Hematopoetic	Leukemia
GSM262066	cancer	Hematopoetic	Leukemia
GSM262067	cancer	Hematopoetic	Leukemia
GSM262068	cancer	Hematopoetic	Leukemia
GSM262069	cancer	Hematopoetic	Leukemia
GSM262070	cancer	Hematopoetic	Leukemia
GSM262071	cancer	Hematopoetic	Leukemia
GSM262072	cancer	Hematopoetic	Leukemia
GSM262073	cancer	Hematopoetic	Leukemia
GSM262074	cancer	Hematopoetic	Leukemia
GSM262075	cancer	Hematopoetic	Leukemia
GSM262076	cancer	Hematopoetic	Leukemia
GSM262077	cancer	Hematopoetic	Leukemia
GSM262078	cancer	Hematopoetic	Leukemia
GSM262079	cancer	Hematopoetic	Leukemia
GSM262080	cancer	Hematopoetic	Leukemia
GSM262090	cancer	Hematopoetic	Leukemia
GSM262091	cancer	Hematopoetic	Leukemia
GSM262092	cancer	Hematopoetic	Leukemia
GSM262093	cancer	Hematopoetic	Leukemia
GSM262094	cancer	Hematopoetic	Leukemia
GSM262095	cancer	Hematopoetic	Leukemia
GSM262096	cancer	Hematopoetic	Leukemia
GSM262097	cancer	Hematopoetic	Leukemia
GSM262098	cancer	Hematopoetic	Leukemia
GSM262099	cancer	Hematopoetic	Leukemia
GSM262100	cancer	Hematopoetic	Leukemia
GSM262101	cancer	Hematopoetic	Leukemia
GSM262102	cancer	Hematopoetic	Leukemia
GSM262103	cancer	Hematopoetic	Leukemia
GSM262104	cancer	Hematopoetic	Leukemia
GSM262105	cancer	Hematopoetic	Leukemia
GSM262106	cancer	Hematopoetic	Leukemia
GSM262107	cancer	Hematopoetic	Leukemia
GSM262108	cancer	Hematopoetic	Leukemia
GSM262109	cancer	Hematopoetic	Leukemia
GSM262110	cancer	Hematopoetic	Leukemia
GSM262111	cancer	Hematopoetic	Leukemia
GSM262112	cancer	Hematopoetic	Leukemia
GSM262113	cancer	Hematopoetic	Leukemia
GSM262114	cancer	Hematopoetic	Leukemia
GSM262115	cancer	Hematopoetic	Leukemia
GSM262116	cancer	Hematopoetic	Leukemia
GSM262117	cancer	Hematopoetic	Leukemia
GSM262118	cancer	Hematopoetic	Leukemia
GSM262119	cancer	Hematopoetic	Leukemia
GSM262120	cancer	Hematopoetic	Leukemia
GSM262121	cancer	Hematopoetic	Leukemia
GSM262122	cancer	Hematopoetic	Leukemia
GSM262123	cancer	Hematopoetic	Leukemia
GSM262124	cancer	Hematopoetic	Leukemia
GSM262125	cancer	Hematopoetic	Leukemia
GSM262126	cancer	Hematopoetic	Leukemia
GSM262127	cancer	Hematopoetic	Leukemia
GSM262128	cancer	Hematopoetic	Leukemia
GSM262129	cancer	Hematopoetic	Leukemia
GSM262130	cancer	Hematopoetic	Leukemia
GSM262131	cancer	Hematopoetic	Leukemia
GSM262132	cancer	Hematopoetic	Leukemia
GSM262133	cancer	Hematopoetic	Leukemia
GSM262134	cancer	Hematopoetic	Leukemia
GSM262135	cancer	Hematopoetic	Leukemia
GSM262136	cancer	Hematopoetic	Leukemia
GSM262137	cancer	Hematopoetic	Leukemia
GSM262138	cancer	Hematopoetic	Leukemia
GSM262139	cancer	Hematopoetic	Leukemia
GSM262140	cancer	Hematopoetic	Leukemia
GSM262141	cancer	Hematopoetic	Leukemia
GSM262142	cancer	Hematopoetic	Leukemia
GSM262143	cancer	Hematopoetic	Leukemia
GSM262144	cancer	Hematopoetic	Leukemia
GSM262145	cancer	Hematopoetic	Leukemia
GSM262146	cancer	Hematopoetic	Leukemia
GSM262147	cancer	Hematopoetic	Leukemia
GSM262148	cancer	Hematopoetic	Leukemia
GSM262149	cancer	Hematopoetic	Leukemia
GSM262150	cancer	Hematopoetic	Leukemia
GSM262151	cancer	Hematopoetic	Leukemia
GSM262152	cancer	Hematopoetic	Leukemia
GSM262153	cancer	Hematopoetic	Leukemia
GSM262154	cancer	Hematopoetic	Leukemia
GSM262155	cancer	Hematopoetic	Leukemia
GSM262156	cancer	Hematopoetic	Leukemia
GSM262157	cancer	Hematopoetic	Leukemia
GSM262158	cancer	Hematopoetic	Leukemia
GSM262159	cancer	Hematopoetic	Leukemia
GSM262160	cancer	Hematopoetic	Leukemia
GSM262161	cancer	Hematopoetic	Leukemia
GSM262162	cancer	Hematopoetic	Leukemia
GSM262163	cancer	Hematopoetic	Leukemia
GSM262164	cancer	Hematopoetic	Leukemia
GSM262165	cancer	Hematopoetic	Leukemia
GSM262166	cancer	Hematopoetic	Leukemia
GSM262167	cancer	Hematopoetic	Leukemia
GSM262168	cancer	Hematopoetic	Leukemia
GSM262169	cancer	Hematopoetic	Leukemia
GSM262170	cancer	Hematopoetic	Leukemia
GSM262171	cancer	Hematopoetic	Leukemia
GSM262172	cancer	Hematopoetic	Leukemia
GSM262173	cancer	Hematopoetic	Leukemia
GSM262174	cancer	Hematopoetic	Leukemia
GSM262175	cancer	Hematopoetic	Leukemia
GSM262176	cancer	Hematopoetic	Leukemia
GSM262177	cancer	Hematopoetic	Leukemia
GSM262178	cancer	Hematopoetic	Leukemia
GSM262179	cancer	Hematopoetic	Leukemia
GSM262180	cancer	Hematopoetic	Leukemia
GSM262181	cancer	Hematopoetic	Leukemia
GSM262182	cancer	Hematopoetic	Leukemia
GSM262183	cancer	Hematopoetic	Leukemia
GSM262184	cancer	Hematopoetic	Leukemia
GSM262185	cancer	Hematopoetic	Leukemia
GSM262186	cancer	Hematopoetic	Leukemia
GSM262187	cancer	Hematopoetic	Leukemia
GSM262188	cancer	Hematopoetic	Leukemia
GSM262189	cancer	Hematopoetic	Leukemia
GSM262190	cancer	Hematopoetic	Leukemia
GSM262191	cancer	Hematopoetic	Leukemia
GSM262192	cancer	Hematopoetic	Leukemia
GSM262193	cancer	Hematopoetic	Leukemia
GSM262194	cancer	Hematopoetic	Leukemia
GSM262195	cancer	Hematopoetic	Leukemia
GSM262196	cancer	Hematopoetic	Leukemia
GSM262197	cancer	Hematopoetic	Leukemia
GSM262198	cancer	Hematopoetic	Leukemia
GSM262199	cancer	Hematopoetic	Leukemia
GSM262200	cancer	Hematopoetic	Leukemia
GSM262201	cancer	Hematopoetic	Leukemia
GSM262202	cancer	Hematopoetic	Leukemia
GSM262203	cancer	Hematopoetic	Leukemia
GSM262204	cancer	Hematopoetic	Leukemia
GSM262205	cancer	Hematopoetic	Leukemia
GSM262206	cancer	Hematopoetic	Leukemia
GSM262207	cancer	Hematopoetic	Leukemia
GSM262208	cancer	Hematopoetic	Leukemia
GSM262209	cancer	Hematopoetic	Leukemia
GSM262210	cancer	Hematopoetic	Leukemia
GSM262211	cancer	Hematopoetic	Leukemia
GSM262212	cancer	Hematopoetic	Leukemia
GSM262213	cancer	Hematopoetic	Leukemia
GSM262214	cancer	Hematopoetic	Leukemia
GSM262215	cancer	Hematopoetic	Leukemia
GSM262216	cancer	Hematopoetic	Leukemia
GSM262217	cancer	Hematopoetic	Leukemia
GSM262218	cancer	Hematopoetic	Leukemia
GSM262219	cancer	Hematopoetic	Leukemia
GSM262220	cancer	Hematopoetic	Leukemia
GSM262221	cancer	Hematopoetic	Leukemia
GSM262222	cancer	Hematopoetic	Leukemia
GSM262254	cancer	Hematopoetic	Leukemia
GSM262255	cancer	Hematopoetic	Leukemia
GSM262256	cancer	Hematopoetic	Leukemia
GSM262257	cancer	Hematopoetic	Leukemia
GSM726172	cancer	Hematopoetic	Leukemia
GSM726173	cancer	Hematopoetic	Leukemia
GSM726174	cancer	Hematopoetic	Leukemia
GSM726175	cancer	Hematopoetic	Leukemia
GSM726176	cancer	Hematopoetic	Leukemia
GSM726177	cancer	Hematopoetic	Leukemia
GSM726178	cancer	Hematopoetic	Leukemia
GSM726179	cancer	Hematopoetic	Leukemia
GSM726180	cancer	Hematopoetic	Leukemia
GSM726181	cancer	Hematopoetic	Leukemia
GSM726182	cancer	Hematopoetic	Leukemia
GSM726183	cancer	Hematopoetic	Leukemia
GSM726184	cancer	Hematopoetic	Leukemia
GSM726185	cancer	Hematopoetic	Leukemia
GSM726186	cancer	Hematopoetic	Leukemia
GSM726187	cancer	Hematopoetic	Leukemia
GSM726188	cancer	Hematopoetic	Leukemia
GSM726189	cancer	Hematopoetic	Leukemia
GSM726190	cancer	Hematopoetic	Leukemia
GSM726191	cancer	Hematopoetic	Leukemia
GSM726192	cancer	Hematopoetic	Leukemia
GSM726193	cancer	Hematopoetic	Leukemia
GSM726194	cancer	Hematopoetic	Leukemia
GSM726195	cancer	Hematopoetic	Leukemia
GSM726196	cancer	Hematopoetic	Leukemia
GSM726197	cancer	Hematopoetic	Leukemia
GSM726198	cancer	Hematopoetic	Leukemia
GSM726199	cancer	Hematopoetic	Leukemia
GSM726200	cancer	Hematopoetic	Leukemia
GSM726201	cancer	Hematopoetic	Leukemia
GSM726202	cancer	Hematopoetic	Leukemia
GSM726203	cancer	Hematopoetic	Leukemia
GSM726204	cancer	Hematopoetic	Leukemia
GSM726205	cancer	Hematopoetic	Leukemia
GSM726206	cancer	Hematopoetic	Leukemia
GSM726207	cancer	Hematopoetic	Leukemia
GSM726208	cancer	Hematopoetic	Leukemia
GSM726209	cancer	Hematopoetic	Leukemia
GSM726210	cancer	Hematopoetic	Leukemia
GSM726211	cancer	Hematopoetic	Leukemia
GSM726212	cancer	Hematopoetic	Leukemia
GSM726213	cancer	Hematopoetic	Leukemia
GSM726214	cancer	Hematopoetic	Leukemia
GSM726215	cancer	Hematopoetic	Leukemia
GSM726216	cancer	Hematopoetic	Leukemia
GSM726217	cancer	Hematopoetic	Leukemia
GSM726218	cancer	Hematopoetic	Leukemia
GSM726219	cancer	Hematopoetic	Leukemia
GSM726220	cancer	Hematopoetic	Leukemia
GSM726221	cancer	Hematopoetic	Leukemia
GSM726222	cancer	Hematopoetic	Leukemia
GSM726223	cancer	Hematopoetic	Leukemia
GSM726224	cancer	Hematopoetic	Leukemia
GSM726225	cancer	Hematopoetic	Leukemia
GSM726226	cancer	Hematopoetic	Leukemia
GSM726227	cancer	Hematopoetic	Leukemia
GSM726228	cancer	Hematopoetic	Leukemia
GSM726229	cancer	Hematopoetic	Leukemia
GSM726230	cancer	Hematopoetic	Leukemia
GSM726231	cancer	Hematopoetic	Leukemia
GSM726232	cancer	Hematopoetic	Leukemia
GSM726233	cancer	Hematopoetic	Leukemia
GSM726234	cancer	Hematopoetic	Leukemia
GSM726235	cancer	Hematopoetic	Leukemia
GSM726236	cancer	Hematopoetic	Leukemia
GSM726237	cancer	Hematopoetic	Leukemia
GSM726238	cancer	Hematopoetic	Leukemia
GSM726239	cancer	Hematopoetic	Leukemia
GSM726240	cancer	Hematopoetic	Leukemia
GSM726241	cancer	Hematopoetic	Leukemia
GSM726242	cancer	Hematopoetic	Leukemia
GSM726243	cancer	Hematopoetic	Leukemia
GSM726244	cancer	Hematopoetic	Leukemia
GSM726245	cancer	Hematopoetic	Leukemia
GSM726246	cancer	Hematopoetic	Leukemia
GSM726247	cancer	Hematopoetic	Leukemia
GSM726248	cancer	Hematopoetic	Leukemia
GSM726249	cancer	Hematopoetic	Leukemia
GSM726250	cancer	Hematopoetic	Leukemia
GSM726251	cancer	Hematopoetic	Leukemia
GSM726252	cancer	Hematopoetic	Leukemia
GSM726253	cancer	Hematopoetic	Leukemia
GSM726254	cancer	Hematopoetic	Leukemia
GSM726255	cancer	Hematopoetic	Leukemia
GSM726256	cancer	Hematopoetic	Leukemia
GSM726257	cancer	Hematopoetic	Leukemia
GSM726258	cancer	Hematopoetic	Leukemia
GSM726259	cancer	Hematopoetic	Leukemia
GSM726260	cancer	Hematopoetic	Leukemia
GSM726261	cancer	Hematopoetic	Leukemia
GSM726262	cancer	Hematopoetic	Leukemia
GSM272133	healthy	Breast	Breast
GSM272134	healthy	Breast	Breast
GSM272135	healthy	Breast	Breast
GSM272136	healthy	Breast	Breast
GSM272137	healthy	Breast	Breast
GSM272138	healthy	Breast	Breast
GSM272139	healthy	Breast	Breast
GSM272140	healthy	Breast	Breast
GSM272141	healthy	Breast	Breast
GSM272142	healthy	Breast	Breast
GSM272143	healthy	Breast	Breast
GSM272144	healthy	Breast	Breast
GSM272145	healthy	Breast	Breast
GSM272146	healthy	Breast	Breast
GSM272147	healthy	Breast	Breast
GSM272148	healthy	Breast	Breast
GSM272149	healthy	Breast	Breast
GSM272150	healthy	Breast	Breast
GSM272151	healthy	Breast	Breast
GSM272152	healthy	Breast	Breast
GSM272153	cancer	Breast	Breast
GSM272154	healthy	Breast	Breast
GSM272155	healthy	Breast	Breast
GSM272156	healthy	Breast	Breast
GSM272157	healthy	Breast	Breast
GSM272158	healthy	Breast	Breast
GSM272159	healthy	Breast	Breast
GSM272160	healthy	Breast	Breast
GSM272161	healthy	Breast	Breast
GSM272162	healthy	Breast	Breast
GSM272163	healthy	Breast	Breast
GSM272164	healthy	Breast	Breast
GSM272165	cancer	Breast	Breast
GSM272166	cancer	Breast	Breast
GSM272167	cancer	Breast	Breast
GSM272168	healthy	Breast	Breast
GSM272169	healthy	Breast	Breast
GSM272170	healthy	Breast	Breast
GSM272171	healthy	Breast	Breast
GSM272172	healthy	Breast	Breast
GSM272173	cancer	Breast	Breast
GSM272174	healthy	Breast	Breast
GSM272175	healthy	Breast	Breast
GSM272176	healthy	Breast	Breast
GSM272177	healthy	Breast	Breast
GSM272178	cancer	Breast	Breast
GSM272179	cancer	Breast	Breast
GSM272180	healthy	Breast	Breast
GSM272181	healthy	Breast	Breast
GSM272182	healthy	Breast	Breast
GSM272183	healthy	Breast	Breast
GSM272184	cancer	Breast	Breast
GSM272185	cancer	Breast	Breast
GSM272186	cancer	Breast	Breast
GSM272187	cancer	Breast	Breast
GSM272188	cancer	Breast	Breast
GSM272189	cancer	Breast	Breast
GSM272190	healthy	Breast	Breast
GSM272191	healthy	Breast	Breast
GSM272192	healthy	Breast	Breast
GSM272193	healthy	Breast	Breast
GSM272194	healthy	Breast	Breast
GSM272195	healthy	Breast	Breast
GSM272196	healthy	Breast	Breast
GSM272197	healthy	Breast	Breast
GSM272198	healthy	Breast	Breast
GSM272199	healthy	Breast	Breast
GSM272200	cancer	Breast	Breast
GSM272201	healthy	Breast	Breast
GSM272202	healthy	Breast	Breast
GSM272203	cancer	Breast	Breast
GSM272204	healthy	Breast	Breast
GSM272205	healthy	Breast	Breast
GSM272206	healthy	Breast	Breast
GSM272207	healthy	Breast	Breast
GSM272208	healthy	Breast	Breast
GSM272209	cancer	Breast	Breast
GSM272210	healthy	Breast	Breast
GSM272211	cancer	Breast	Breast
GSM272212	healthy	Breast	Breast
GSM272213	cancer	Breast	Breast
GSM272214	healthy	Breast	Breast
GSM272215	healthy	Breast	Breast
GSM272216	cancer	Breast	Breast
GSM272217	cancer	Breast	Breast
GSM272218	healthy	Breast	Breast
GSM272219	healthy	Breast	Breast
GSM272220	healthy	Breast	Breast
GSM272221	cancer	Breast	Breast
GSM272222	healthy	Breast	Breast
GSM272223	healthy	Breast	Breast
GSM272224	healthy	Breast	Breast
GSM272225	cancer	Breast	Breast
GSM272226	healthy	Breast	Breast
GSM272227	healthy	Breast	Breast
GSM272228	healthy	Breast	Breast
GSM272229	healthy	Breast	Breast
GSM272230	healthy	Breast	Breast
GSM272231	cancer	Breast	Breast
GSM272232	healthy	Breast	Breast
GSM272233	healthy	Breast	Breast
GSM272234	healthy	Breast	Breast
GSM272235	healthy	Breast	Breast
GSM272236	healthy	Breast	Breast
GSM272237	healthy	Breast	Breast
GSM272238	healthy	Breast	Breast
GSM272239	healthy	Breast	Breast
GSM272240	healthy	Breast	Breast
GSM272241	healthy	Breast	Breast
GSM272242	cancer	Breast	Breast
GSM272243	cancer	Breast	Breast
GSM272244	healthy	Breast	Breast
GSM272245	cancer	Breast	Breast
GSM272246	cancer	Breast	Breast
GSM272247	cancer	Breast	Breast
GSM272248	healthy	Breast	Breast
GSM272249	healthy	Breast	Breast
GSM272250	healthy	Breast	Breast
GSM272251	healthy	Breast	Breast
GSM272252	cancer	Breast	Breast
GSM272253	cancer	Breast	Breast
GSM272254	cancer	Breast	Breast
GSM272255	healthy	Breast	Breast
GSM272256	healthy	Breast	Breast
GSM272257	healthy	Breast	Breast
GSM272258	healthy	Breast	Breast
GSM272259	healthy	Breast	Breast
GSM272260	healthy	Breast	Breast
GSM272261	healthy	Breast	Breast
GSM272262	cancer	Breast	Breast
GSM272263	healthy	Breast	Breast
GSM272264	healthy	Breast	Breast
GSM272265	healthy	Breast	Breast
GSM272266	healthy	Breast	Breast
GSM272267	healthy	Breast	Breast
GSM272268	healthy	Breast	Breast
GSM272269	healthy	Breast	Breast
GSM272270	healthy	Breast	Breast
GSM272271	healthy	Breast	Breast
GSM272272	cancer	Breast	Breast
GSM272273	healthy	Breast	Breast
GSM272274	healthy	Breast	Breast
GSM272275	healthy	Breast	Breast
GSM272276	healthy	Breast	Breast
GSM272277	healthy	Breast	Breast
GSM272278	healthy	Breast	Breast
GSM272279	healthy	Breast	Breast
GSM272280	cancer	Breast	Breast
GSM272281	healthy	Breast	Breast
GSM272282	healthy	Breast	Breast
GSM272283	healthy	Breast	Breast
GSM272284	healthy	Breast	Breast
GSM272285	healthy	Breast	Breast
GSM272286	healthy	Breast	Breast
GSM272287	cancer	Breast	Breast
GSM272288	healthy	Breast	Breast
GSM272289	healthy	Breast	Breast
GSM272290	cancer	Breast	Breast
GSM272291	healthy	Breast	Breast
GSM272292	healthy	Breast	Breast
GSM272293	healthy	Breast	Breast
GSM272294	healthy	Breast	Breast
GSM272295	healthy	Breast	Breast
GSM272296	healthy	Breast	Breast
GSM272297	healthy	Breast	Breast
GSM272298	healthy	Breast	Breast
GSM272299	healthy	Breast	Breast
GSM272300	cancer	Breast	Breast
GSM272301	cancer	Breast	Breast
GSM272302	healthy	Breast	Breast
GSM272303	healthy	Breast	Breast
GSM272304	cancer	Breast	Breast
GSM272305	healthy	Breast	Breast
GSM272306	healthy	Breast	Breast
GSM272307	healthy	Breast	Breast
GSM272308	healthy	Breast	Breast
GSM272309	cancer	Breast	Breast
GSM272310	cancer	Breast	Breast
GSM272311	healthy	Breast	Breast
GSM272312	healthy	Breast	Breast
GSM272313	healthy	Breast	Breast
GSM272314	healthy	Breast	Breast
GSM272315	healthy	Breast	Breast
GSM272316	cancer	Breast	Breast
GSM272317	healthy	Breast	Breast
GSM277090	healthy	Adrenal	Adrenal
GSM277091	healthy	Adrenal	Adrenal
GSM277092	healthy	Adrenal	Adrenal
GSM277093	healthy	Adrenal	Adrenal
GSM277094	healthy	Adrenal	Adrenal
GSM277095	healthy	Adrenal	Adrenal
GSM277096	healthy	Adrenal	Adrenal
GSM277097	healthy	Adrenal	Adrenal
GSM277098	healthy	Adrenal	Adrenal
GSM277099	healthy	Adrenal	Adrenal
GSM277100	cancer	Adrenal	Adrenal
GSM277101	cancer	Adrenal	Adrenal
GSM277102	cancer	Adrenal	Adrenal
GSM277103	cancer	Adrenal	Adrenal
GSM277104	cancer	Adrenal	Adrenal
GSM277105	cancer	Adrenal	Adrenal
GSM277106	cancer	Adrenal	Adrenal
GSM277107	cancer	Adrenal	Adrenal
GSM277108	cancer	Adrenal	Adrenal
GSM277109	cancer	Adrenal	Adrenal
GSM277110	cancer	Adrenal	Adrenal
GSM277111	cancer	Adrenal	Adrenal
GSM277112	cancer	Adrenal	Adrenal
GSM277113	cancer	Adrenal	Adrenal
GSM277114	cancer	Adrenal	Adrenal
GSM277115	cancer	Adrenal	Adrenal
GSM277116	cancer	Adrenal	Adrenal
GSM277117	cancer	Adrenal	Adrenal
GSM277118	cancer	Adrenal	Adrenal
GSM277119	cancer	Adrenal	Adrenal
GSM277120	cancer	Adrenal	Adrenal
GSM277121	cancer	Adrenal	Adrenal
GSM277122	cancer	Adrenal	Adrenal
GSM277123	cancer	Adrenal	Adrenal
GSM277124	cancer	Adrenal	Adrenal
GSM277125	cancer	Adrenal	Adrenal
GSM277126	cancer	Adrenal	Adrenal
GSM277127	cancer	Adrenal	Adrenal
GSM277128	cancer	Adrenal	Adrenal
GSM277129	cancer	Adrenal	Adrenal
GSM277130	cancer	Adrenal	Adrenal
GSM277131	cancer	Adrenal	Adrenal
GSM277132	cancer	Adrenal	Adrenal
GSM277133	cancer	Adrenal	Adrenal
GSM277134	cancer	Adrenal	Adrenal
GSM277135	cancer	Adrenal	Adrenal
GSM277136	cancer	Adrenal	Adrenal
GSM277137	cancer	Adrenal	Adrenal
GSM277138	cancer	Adrenal	Adrenal
GSM277139	cancer	Adrenal	Adrenal
GSM277140	cancer	Adrenal	Adrenal
GSM277141	cancer	Adrenal	Adrenal
GSM277142	cancer	Adrenal	Adrenal
GSM277143	cancer	Adrenal	Adrenal
GSM277144	cancer	Adrenal	Adrenal
GSM277145	cancer	Adrenal	Adrenal
GSM277146	cancer	Adrenal	Adrenal
GSM277147	cancer	Adrenal	Adrenal
GSM277148	cancer	Adrenal	Adrenal
GSM277149	cancer	Adrenal	Adrenal
GSM277150	cancer	Adrenal	Adrenal
GSM277151	cancer	Adrenal	Adrenal
GSM277152	cancer	Adrenal	Adrenal
[truncated: 6,526 more rows]
